# Supplementary material for: Genetic Diversity and Population Structure Analysis of Soybean [Glycine max (L.) Merrill] Genotypes Using Agro-Morphological Traits and SNP Markers
Source: Genes (Basel). 2024 Oct 25;15(11):1373. doi: 10.3390/genes15111373 (PMC11593782; doi:10.3390/genes15111373)
Supplement: Supplementary file 1 [file genes-15-01373-s001.zip › Table S2.xlsx]

## Sheet: Sheet1
		Table S2: Mapped information across the relevant 10630 filtered SNP markers
S/NO	SNP marker	chromosome	Position	PIC	MAF	HO	HE
1	chr1_31395	1	31395	0.266333	0.197	0.09091	0.3163
2	chr1_36467	1	36467	0.0570372	0.0303	0	0.05877
3	chr1_49709	1	49709	0.0570372	0.0303	0	0.05877
4	chr1_124475	1	124475	0.23923	0.1667	0.0303	0.2778
5	chr1_189357	1	189357	0.278373	0.2121	0.06061	0.3343
6	chr1_283678	1	283678	0.15163	0.09091	0	0.1653
7	chr1_295611	1	295611	0.107389	0.06061	0	0.1139
8	chr1_334487	1	334487	0.339764	0.3182	0.09091	0.4339
9	chr1_341421	1	341421	0.317996	0.2727	0	0.3967
10	chr1_381922	1	381922	0.0830042	0.04545	0.0303	0.08678
11	chr1_382014	1	382014	0.107389	0.06061	0	0.1139
12	chr1_402043	1	402043	0.107389	0.06061	0	0.1139
13	chr1_402125	1	402125	0.325966	0.2879	0.09091	0.41
14	chr1_407091	1	407091	0.333179	0.303	0.1212	0.4224
15	chr1_408361	1	408361	0.0830042	0.04545	0.0303	0.08678
16	chr1_408440	1	408440	0.0830042	0.04545	0.0303	0.08678
17	chr1_415617	1	415617	0.0830042	0.04545	0.0303	0.08678
18	chr1_451274	1	451274	0.325966	0.2879	0.09091	0.41
19	chr1_451662	1	451662	0.345667	0.3333	0.1212	0.4444
20	chr1_451675	1	451675	0	0	0	0
21	chr1_529942	1	529942	0.107389	0.06061	0	0.1139
22	chr1_534690	1	534690	0.15163	0.09091	0	0.1653
23	chr1_568986	1	568986	0.0570372	0.0303	0	0.05877
24	chr1_634066	1	634066	0.0570372	0.0303	0	0.05877
25	chr1_671573	1	671573	0.372921	0.4545	0.1818	0.4959
26	chr1_679273	1	679273	0.0570372	0.0303	0	0.05877
27	chr1_710090	1	710090	0.266333	0.197	0.0303	0.3163
28	chr1_768649	1	768649	0	0	0	0
29	chr1_776820	1	776820	0.309337	0.2576	0.1515	0.3825
30	chr1_788760	1	788760	0.333179	0.303	0.1212	0.4224
31	chr1_788866	1	788866	0.325966	0.2879	0.09091	0.41
32	chr1_968603	1	968603	0.325966	0.2879	0.09091	0.41
33	chr1_968670	1	968670	0.339764	0.3182	0.1515	0.4339
34	chr1_1059520	1	1059520	0	0	0	0
35	chr1_1186266	1	1186266	0.0293957	0.01515	0.0303	0.02984
36	chr1_1200290	1	1200290	0.0293957	0.01515	0.0303	0.02984
37	chr1_1391804	1	1391804	0.325966	0.2879	0.09091	0.41
38	chr1_1441757	1	1441757	0	0	0	0
39	chr1_1485208	1	1485208	0.309337	0.2576	0.09091	0.3825
40	chr1_1493865	1	1493865	0.0830042	0.04545	0.09091	0.08678
41	chr1_1567980	1	1567980	0	0	0	0
42	chr1_1568022	1	1568022	0	0	0	0
43	chr1_1614983	1	1614983	0	0	0	0
44	chr1_1772034	1	1772034	0.299836	0.2424	0	0.3673
45	chr1_1817940	1	1817940	0	0	0	0
46	chr1_1817970	1	1817970	0	0	0	0
47	chr1_1827256	1	1827256	0.333179	0.303	0.1212	0.4224
48	chr1_1952755	1	1952755	0.23923	0.1667	0.0303	0.2778
49	chr1_2009015	1	2009015	0.0570372	0.0303	0	0.05877
50	chr1_2018307	1	2018307	0.0570372	0.0303	0	0.05877
51	chr1_2038725	1	2038725	0.0830042	0.04545	0.0303	0.08678
52	chr1_2120129	1	2120129	0.299836	0.2424	0.06061	0.3673
53	chr1_2138777	1	2138777	0	0	0	0
54	chr1_2163943	1	2163943	0	0	0	0
55	chr1_2180098	1	2180098	0	0	0	0
56	chr1_2200302	1	2200302	0.339764	0.3182	0.09091	0.4339
57	chr1_2234076	1	2234076	0.15163	0.09091	0	0.1653
58	chr1_2234149	1	2234149	0.266333	0.197	0.0303	0.3163
59	chr1_2322794	1	2322794	0	0	0	0
60	chr1_2322905	1	2322905	0.0293957	0.01515	0.0303	0.02984
61	chr1_2325764	1	2325764	0.299836	0.2424	0	0.3673
62	chr1_2327608	1	2327608	0.309337	0.2576	0.0303	0.3825
63	chr1_2327655	1	2327655	0.0830042	0.04545	0.09091	0.08678
64	chr1_2335770	1	2335770	0.317996	0.2727	0.06061	0.3967
65	chr1_2371006	1	2371006	0.0293957	0.01515	0.0303	0.02984
66	chr1_2371054	1	2371054	0	0	0	0
67	chr1_2384319	1	2384319	0.207839	0.1364	0.2727	0.2355
68	chr1_2596596	1	2596596	0.317996	0.2727	0.06061	0.3967
69	chr1_2601302	1	2601302	0.289574	0.2273	0.0303	0.3512
70	chr1_2616757	1	2616757	0.309337	0.2576	0.09091	0.3825
71	chr1_2688581	1	2688581	0.0293957	0.01515	0.0303	0.02984
72	chr1_2719359	1	2719359	0.0570372	0.0303	0.06061	0.05877
73	chr1_2747163	1	2747163	0.339764	0.3182	0.1515	0.4339
74	chr1_2752204	1	2752204	0.339764	0.3182	0.1515	0.4339
75	chr1_2809572	1	2809572	0.333179	0.303	0.06061	0.4224
76	chr1_2809603	1	2809603	0.345667	0.3333	0.1212	0.4444
77	chr1_2875767	1	2875767	0.371301	0.4394	0.09091	0.4927
78	chr1_2888416	1	2888416	0.366601	0.4091	0.09091	0.4835
79	chr1_2917915	1	2917915	0.371301	0.4394	0.1515	0.4927
80	chr1_3145235	1	3145235	0.207839	0.1364	0.0303	0.2355
81	chr1_3188873	1	3188873	0.369188	0.4242	0.1212	0.4885
82	chr1_3240138	1	3240138	0.369188	0.4242	0.1212	0.4885
83	chr1_3345606	1	3345606	0.375	0.5	0.1515	0.5
84	chr1_3446828	1	3446828	0.355703	0.3636	0.1212	0.4628
85	chr1_3649220	1	3649220	0.0570372	0.0303	0.06061	0.05877
86	chr1_3670759	1	3670759	0.339764	0.3182	0.1515	0.4339
87	chr1_3749721	1	3749721	0.0293957	0.01515	0.0303	0.02984
88	chr1_3749767	1	3749767	0.0830042	0.04545	0.0303	0.08678
89	chr1_3769955	1	3769955	0.350994	0.3485	0.1515	0.4541
90	chr1_3850123	1	3850123	0	0	0	0
91	chr1_3893040	1	3893040	0.339764	0.3182	0.09091	0.4339
92	chr1_4013321	1	4013321	0.309337	0.2576	0.1515	0.3825
93	chr1_4013339	1	4013339	0.363489	0.3939	0.303	0.4775
94	chr1_4111790	1	4111790	0	0	0	0
95	chr1_4305307	1	4305307	0.253245	0.1818	0.1212	0.2975
96	chr1_4334499	1	4334499	0.37408	0.4697	0.0303	0.4982
97	chr1_4343020	1	4343020	0.15163	0.09091	0	0.1653
98	chr1_4410648	1	4410648	0.171695	0.1061	0.1515	0.1896
99	chr1_4469892	1	4469892	0.0830042	0.04545	0.09091	0.08678
100	chr1_4560080	1	4560080	0.130235	0.07576	0.0303	0.14
101	chr1_4560611	1	4560611	0.107389	0.06061	0	0.1139
102	chr1_4625014	1	4625014	0.333179	0.303	0.1212	0.4224
103	chr1_4747097	1	4747097	0.317996	0.2727	0.1212	0.3967
104	chr1_4788067	1	4788067	0.299836	0.2424	0.06061	0.3673
105	chr1_4961048	1	4961048	0.299836	0.2424	0.1212	0.3673
106	chr1_5314749	1	5314749	0.299836	0.2424	0.06061	0.3673
107	chr1_5340722	1	5340722	0.350994	0.3485	0.2121	0.4541
108	chr1_5373607	1	5373607	0.371301	0.4394	0.0303	0.4927
109	chr1_5496880	1	5496880	0.350994	0.3485	0.2121	0.4541
110	chr1_5539709	1	5539709	0.266333	0.197	0.09091	0.3163
111	chr1_5540456	1	5540456	0.266333	0.197	0.0303	0.3163
112	chr1_5550542	1	5550542	0.333179	0.303	0.06061	0.4224
113	chr1_5603151	1	5603151	0.299836	0.2424	0.1818	0.3673
114	chr1_5950950	1	5950950	0.309337	0.2576	0.09091	0.3825
115	chr1_6315077	1	6315077	0.289574	0.2273	0.09091	0.3512
116	chr1_6622511	1	6622511	0.0570372	0.0303	0	0.05877
117	chr1_6630705	1	6630705	0.266333	0.197	0.0303	0.3163
118	chr1_6789921	1	6789921	0.278373	0.2121	0.06061	0.3343
119	chr1_6790784	1	6790784	0.278373	0.2121	0.06061	0.3343
120	chr1_6792703	1	6792703	0.224046	0.1515	0.1212	0.2571
121	chr1_7079037	1	7079037	0.317996	0.2727	0.06061	0.3967
122	chr1_7103941	1	7103941	0.0570372	0.0303	0	0.05877
123	chr1_7194792	1	7194792	0.207839	0.1364	0.09091	0.2355
124	chr1_7303130	1	7303130	0.15163	0.09091	0	0.1653
125	chr1_7913712	1	7913712	0.299836	0.2424	0.1212	0.3673
126	chr1_8052631	1	8052631	0.289574	0.2273	0.09091	0.3512
127	chr1_8342017	1	8342017	0.266333	0.197	0.09091	0.3163
128	chr1_8429064	1	8429064	0.289574	0.2273	0.09091	0.3512
129	chr1_13857071	1	13857071	0	0	0	0
130	chr1_16584149	1	16584149	0.345667	0.3333	0.06061	0.4444
131	chr1_20482545	1	20482545	0	0	0	0
132	chr1_21242225	1	21242225	0.339764	0.3182	0.5758	0.4339
133	chr1_27034510	1	27034510	0.171695	0.1061	0.09091	0.1896
134	chr1_28790271	1	28790271	0.289574	0.2273	0.09091	0.3512
135	chr1_29273597	1	29273597	0.266333	0.197	0.0303	0.3163
136	chr1_30121275	1	30121275	0.130235	0.07576	0.09091	0.14
137	chr1_30131111	1	30131111	0.15163	0.09091	0.06061	0.1653
138	chr1_30574028	1	30574028	0.0293957	0.01515	0.0303	0.02984
139	chr1_30574065	1	30574065	0	0	0	0
140	chr1_30836686	1	30836686	0.299836	0.2424	0.06061	0.3673
141	chr1_32604779	1	32604779	0.171695	0.1061	0.09091	0.1896
142	chr1_32613625	1	32613625	0.107389	0.06061	0.1212	0.1139
143	chr1_32619316	1	32619316	0	0	0	0
144	chr1_32786251	1	32786251	0.171695	0.1061	0.09091	0.1896
145	chr1_33855388	1	33855388	0.171695	0.1061	0.09091	0.1896
146	chr1_33860557	1	33860557	0.171695	0.1061	0.09091	0.1896
147	chr1_34300688	1	34300688	0	0	0	0
148	chr1_36007021	1	36007021	0	0	0	0
149	chr1_36007112	1	36007112	0	0	0	0
150	chr1_36009422	1	36009422	0.0293957	0.01515	0.0303	0.02984
151	chr1_36130188	1	36130188	0.0293957	0.01515	0.0303	0.02984
152	chr1_36337426	1	36337426	0.253245	0.1818	0.06061	0.2975
153	chr1_36388758	1	36388758	0.253245	0.1818	0	0.2975
154	chr1_36492976	1	36492976	0.0570372	0.0303	0.06061	0.05877
155	chr1_38659394	1	38659394	0.0830042	0.04545	0.0303	0.08678
156	chr1_38659440	1	38659440	0.0570372	0.0303	0	0.05877
157	chr1_39207488	1	39207488	0.190332	0.1212	0.2424	0.213
158	chr1_39879244	1	39879244	0.0830042	0.04545	0.09091	0.08678
159	chr1_39918486	1	39918486	0.190332	0.1212	0.06061	0.213
160	chr1_39949547	1	39949547	0.278373	0.2121	0.1212	0.3343
161	chr1_40066350	1	40066350	0.107389	0.06061	0	0.1139
162	chr1_40084561	1	40084561	0.224046	0.1515	0.06061	0.2571
163	chr1_41176390	1	41176390	0	0	0	0
164	chr1_41991277	1	41991277	0.107389	0.06061	0	0.1139
165	chr1_42099845	1	42099845	0.371301	0.4394	0.5152	0.4927
166	chr1_42359982	1	42359982	0.0830042	0.04545	0.0303	0.08678
167	chr1_42383314	1	42383314	0.107389	0.06061	0	0.1139
168	chr1_43055848	1	43055848	0.107389	0.06061	0	0.1139
169	chr1_43059919	1	43059919	0	0	0	0
170	chr1_43078835	1	43078835	0.0830042	0.04545	0.0303	0.08678
171	chr1_43078845	1	43078845	0	0	0	0
172	chr1_43156150	1	43156150	0	0	0	0
173	chr1_43156153	1	43156153	0.0830042	0.04545	0.0303	0.08678
174	chr1_43209884	1	43209884	0.0570372	0.0303	0	0.05877
175	chr1_43226993	1	43226993	0.171695	0.1061	0.2121	0.1896
176	chr1_43343240	1	43343240	0.0570372	0.0303	0	0.05877
177	chr1_43618930	1	43618930	0	0	0	0
178	chr1_43835355	1	43835355	0.207839	0.1364	0.09091	0.2355
179	chr1_44231008	1	44231008	0.207839	0.1364	0.09091	0.2355
180	chr1_44346831	1	44346831	0	0	0	0
181	chr1_44428973	1	44428973	0.253245	0.1818	0.06061	0.2975
182	chr1_44894314	1	44894314	0	0	0	0
183	chr1_44894325	1	44894325	0.0830042	0.04545	0.0303	0.08678
184	chr1_46189048	1	46189048	0.171695	0.1061	0.0303	0.1896
185	chr1_46431126	1	46431126	0.190332	0.1212	0.06061	0.213
186	chr1_46548517	1	46548517	0.130235	0.07576	0.1515	0.14
187	chr1_46737587	1	46737587	0.207839	0.1364	0.09091	0.2355
188	chr1_46737596	1	46737596	0.130235	0.07576	0.1515	0.14
189	chr1_46746854	1	46746854	0.171695	0.1061	0.09091	0.1896
190	chr1_47650513	1	47650513	0	0	0	0
191	chr1_47710918	1	47710918	0.207839	0.1364	0.2727	0.2355
192	chr1_47803858	1	47803858	0	0	0	0
193	chr1_47828029	1	47828029	0.359879	0.3788	0.09091	0.4706
194	chr1_47916527	1	47916527	0.224046	0.1515	0	0.2571
195	chr1_47969826	1	47969826	0.317996	0.2727	0.06061	0.3967
196	chr1_48309225	1	48309225	0.345667	0.3333	0.1212	0.4444
197	chr1_48324669	1	48324669	0.369188	0.4242	0.8485	0.4885
198	chr1_48344737	1	48344737	0	0	0	0
199	chr1_48406375	1	48406375	0.325966	0.2879	0.2121	0.41
200	chr1_48406393	1	48406393	0	0	0	0
201	chr1_48440924	1	48440924	0.325966	0.2879	0.1515	0.41
202	chr1_48441748	1	48441748	0.107389	0.06061	0	0.1139
203	chr1_48504980	1	48504980	0.325966	0.2879	0.09091	0.41
204	chr1_48526612	1	48526612	0.325966	0.2879	0.0303	0.41
205	chr1_48558093	1	48558093	0.266333	0.197	0.2727	0.3163
206	chr1_48667954	1	48667954	0.299836	0.2424	0.1212	0.3673
207	chr1_48762260	1	48762260	0.309337	0.2576	0.1515	0.3825
208	chr1_48988079	1	48988079	0.359879	0.3788	0.09091	0.4706
209	chr1_49023096	1	49023096	0	0	0	0
210	chr1_49074884	1	49074884	0.0830042	0.04545	0.0303	0.08678
211	chr1_49075396	1	49075396	0.0830042	0.04545	0.0303	0.08678
212	chr1_49133578	1	49133578	0.369188	0.4242	0.8485	0.4885
213	chr1_49135737	1	49135737	0.15163	0.09091	0	0.1653
214	chr1_49198991	1	49198991	0.107389	0.06061	0	0.1139
215	chr1_49334297	1	49334297	0.171695	0.1061	0.0303	0.1896
216	chr1_49342747	1	49342747	0.23923	0.1667	0.1515	0.2778
217	chr1_49380573	1	49380573	0.130235	0.07576	0.0303	0.14
218	chr1_49436216	1	49436216	0.278373	0.2121	0.06061	0.3343
219	chr1_49468332	1	49468332	0	0	0	0
220	chr1_49469587	1	49469587	0.369188	0.4242	0.1212	0.4885
221	chr1_49542364	1	49542364	0	0	0	0
222	chr1_49551242	1	49551242	0	0	0	0
223	chr1_49557955	1	49557955	0.37408	0.4697	0.09091	0.4982
224	chr1_49618818	1	49618818	0.369188	0.4242	0.1212	0.4885
225	chr1_49619462	1	49619462	0.37408	0.4697	0.1515	0.4982
226	chr1_49628941	1	49628941	0.107389	0.06061	0.06061	0.1139
227	chr1_49656328	1	49656328	0.107389	0.06061	0	0.1139
228	chr1_49656369	1	49656369	0.107389	0.06061	0.06061	0.1139
229	chr1_49741088	1	49741088	0.372921	0.4545	0.1212	0.4959
230	chr1_49829287	1	49829287	0.355703	0.3636	0.06061	0.4628
231	chr1_49861675	1	49861675	0.363489	0.3939	0.1212	0.4775
232	chr1_50008775	1	50008775	0.23923	0.1667	0.0303	0.2778
233	chr1_50092844	1	50092844	0.289574	0.2273	0.09091	0.3512
234	chr1_50144529	1	50144529	0.253245	0.1818	0.1212	0.2975
235	chr1_50183902	1	50183902	0.325966	0.2879	0.09091	0.41
236	chr1_50237343	1	50237343	0	0	0	0
237	chr1_50262192	1	50262192	0.0570372	0.0303	0	0.05877
238	chr1_50300712	1	50300712	0.130235	0.07576	0.0303	0.14
239	chr1_50526138	1	50526138	0.309337	0.2576	0.09091	0.3825
240	chr1_50526214	1	50526214	0.309337	0.2576	0.09091	0.3825
241	chr1_50630968	1	50630968	0.325966	0.2879	0.5758	0.41
242	chr1_50631014	1	50631014	0.355703	0.3636	0.06061	0.4628
243	chr1_50632299	1	50632299	0.317996	0.2727	0.1212	0.3967
244	chr1_50632343	1	50632343	0.23923	0.1667	0.3333	0.2778
245	chr1_50636912	1	50636912	0.289574	0.2273	0.3939	0.3512
246	chr1_50732938	1	50732938	0.253245	0.1818	0.06061	0.2975
247	chr1_50754670	1	50754670	0.355703	0.3636	0.06061	0.4628
248	chr1_50765983	1	50765983	0.23923	0.1667	0.0303	0.2778
249	chr1_50775060	1	50775060	0.278373	0.2121	0.06061	0.3343
250	chr1_50872447	1	50872447	0.37408	0.4697	0.09091	0.4982
251	chr1_50879881	1	50879881	0.371301	0.4394	0.09091	0.4927
252	chr1_50927688	1	50927688	0.371301	0.4394	0.09091	0.4927
253	chr1_50958347	1	50958347	0.107389	0.06061	0	0.1139
254	chr1_50960286	1	50960286	0.374769	0.4848	0.06061	0.4995
255	chr1_50960382	1	50960382	0.363489	0.3939	0.06061	0.4775
256	chr1_51046072	1	51046072	0.0570372	0.0303	0	0.05877
257	chr1_51093700	1	51093700	0.0570372	0.0303	0	0.05877
258	chr1_51369813	1	51369813	0.372921	0.4545	0.06061	0.4959
259	chr1_51375382	1	51375382	0.371301	0.4394	0.0303	0.4927
260	chr1_51378425	1	51378425	0.374769	0.4848	0.06061	0.4995
261	chr1_51518004	1	51518004	0.363489	0.3939	0.06061	0.4775
262	chr1_51573001	1	51573001	0.363489	0.3939	0.06061	0.4775
263	chr1_51634771	1	51634771	0.369188	0.4242	0.06061	0.4885
264	chr1_51694776	1	51694776	0.363489	0.3939	0.06061	0.4775
265	chr1_51726333	1	51726333	0.339764	0.3182	0.09091	0.4339
266	chr1_51745195	1	51745195	0.0830042	0.04545	0.09091	0.08678
267	chr1_51753685	1	51753685	0.350994	0.3485	0.09091	0.4541
268	chr1_51756536	1	51756536	0.355703	0.3636	0.1212	0.4628
269	chr1_51837754	1	51837754	0.339764	0.3182	0.0303	0.4339
270	chr1_51840193	1	51840193	0.325966	0.2879	0.09091	0.41
271	chr1_51843279	1	51843279	0	0	0	0
272	chr1_51875236	1	51875236	0.309337	0.2576	0.09091	0.3825
273	chr1_51941058	1	51941058	0.289574	0.2273	0.09091	0.3512
274	chr1_51955360	1	51955360	0.317996	0.2727	0.1818	0.3967
275	chr1_51959206	1	51959206	0.317996	0.2727	0	0.3967
276	chr1_51961851	1	51961851	0.299836	0.2424	0.1212	0.3673
277	chr1_52000569	1	52000569	0.299836	0.2424	0.06061	0.3673
278	chr1_52006546	1	52006546	0.299836	0.2424	0.06061	0.3673
279	chr1_52028040	1	52028040	0.289574	0.2273	0.09091	0.3512
280	chr1_52073027	1	52073027	0.289574	0.2273	0.0303	0.3512
281	chr1_52262319	1	52262319	0.0570372	0.0303	0	0.05877
282	chr1_52400127	1	52400127	0.0293957	0.01515	0.0303	0.02984
283	chr1_52464123	1	52464123	0.0293957	0.01515	0.0303	0.02984
284	chr1_52676216	1	52676216	0.107389	0.06061	0	0.1139
285	chr1_52738639	1	52738639	0.0830042	0.04545	0.0303	0.08678
286	chr1_52747863	1	52747863	0.107389	0.06061	0.06061	0.1139
287	chr1_52767988	1	52767988	0.355703	0.3636	0.1212	0.4628
288	chr1_52870964	1	52870964	0.374769	0.4848	0.1212	0.4995
289	chr1_52988698	1	52988698	0.0570372	0.0303	0	0.05877
290	chr1_53241824	1	53241824	0.309337	0.2576	0.2121	0.3825
291	chr1_53266423	1	53266423	0.317996	0.2727	0.1818	0.3967
292	chr1_53564433	1	53564433	0.375	0.5	0.1515	0.5
293	chr1_53590991	1	53590991	0.278373	0.2121	0.1212	0.3343
294	chr1_53596671	1	53596671	0.23923	0.1667	0.0303	0.2778
295	chr1_53725477	1	53725477	0.253245	0.1818	0.06061	0.2975
296	chr1_53937506	1	53937506	0.366601	0.4091	0.09091	0.4835
297	chr1_53957263	1	53957263	0.372921	0.4545	0.06061	0.4959
298	chr1_54107531	1	54107531	0.23923	0.1667	0.0303	0.2778
299	chr1_54199777	1	54199777	0.224046	0.1515	0.06061	0.2571
300	chr1_54210510	1	54210510	0.23923	0.1667	0.09091	0.2778
301	chr1_54231872	1	54231872	0.37408	0.4697	0.0303	0.4982
302	chr1_54267865	1	54267865	0.299836	0.2424	0.1818	0.3673
303	chr1_54267909	1	54267909	0.224046	0.1515	0.06061	0.2571
304	chr1_54345125	1	54345125	0.37408	0.4697	0.09091	0.4982
305	chr1_54345191	1	54345191	0.371301	0.4394	0.1515	0.4927
306	chr1_54351703	1	54351703	0.0293957	0.01515	0.0303	0.02984
307	chr1_54449675	1	54449675	0.372921	0.4545	0.1818	0.4959
308	chr1_54490671	1	54490671	0.37408	0.4697	0.2727	0.4982
309	chr1_54534792	1	54534792	0.371301	0.4394	0.09091	0.4927
310	chr1_54573148	1	54573148	0.372921	0.4545	0.1212	0.4959
311	chr1_54573743	1	54573743	0.371301	0.4394	0.1515	0.4927
312	chr1_54576765	1	54576765	0.37408	0.4697	0.2121	0.4982
313	chr1_54670680	1	54670680	0.0570372	0.0303	0	0.05877
314	chr1_54670745	1	54670745	0.0570372	0.0303	0	0.05877
315	chr1_54735363	1	54735363	0.0570372	0.0303	0	0.05877
316	chr1_54759331	1	54759331	0	0	0	0
317	chr1_54794038	1	54794038	0.107389	0.06061	0	0.1139
318	chr1_54795759	1	54795759	0.207839	0.1364	0.1515	0.2355
319	chr1_54874908	1	54874908	0.107389	0.06061	0	0.1139
320	chr1_54927588	1	54927588	0	0	0	0
321	chr1_54975871	1	54975871	0.366601	0.4091	0.1515	0.4835
322	chr1_55032075	1	55032075	0.0293957	0.01515	0.0303	0.02984
323	chr1_55084885	1	55084885	0	0	0	0
324	chr1_55109369	1	55109369	0.372921	0.4545	0.1818	0.4959
325	chr1_55145837	1	55145837	0.366601	0.4091	0.1515	0.4835
326	chr1_55193763	1	55193763	0.374769	0.4848	0.1212	0.4995
327	chr1_55207032	1	55207032	0.0570372	0.0303	0	0.05877
328	chr1_55321119	1	55321119	0.278373	0.2121	0.1818	0.3343
329	chr1_55359548	1	55359548	0.369188	0.4242	0.1212	0.4885
330	chr1_55416701	1	55416701	0.15163	0.09091	0	0.1653
331	chr1_55429969	1	55429969	0.190332	0.1212	0.06061	0.213
332	chr1_55429999	1	55429999	0.363489	0.3939	0.1818	0.4775
333	chr1_55440011	1	55440011	0.171695	0.1061	0.0303	0.1896
334	chr1_55445606	1	55445606	0.0830042	0.04545	0.0303	0.08678
335	chr1_55503285	1	55503285	0.15163	0.09091	0	0.1653
336	chr1_55530473	1	55530473	0	0	0	0
337	chr1_55530516	1	55530516	0.374769	0.4848	0.2424	0.4995
338	chr1_55534654	1	55534654	0.369188	0.4242	0.1818	0.4885
339	chr1_55534708	1	55534708	0.369188	0.4242	0.1212	0.4885
340	chr1_55548657	1	55548657	0.375	0.5	0.1515	0.5
341	chr1_55556028	1	55556028	0.374769	0.4848	0.06061	0.4995
342	chr1_55581083	1	55581083	0.374769	0.4848	0.1818	0.4995
343	chr1_55592221	1	55592221	0.355703	0.3636	0.1212	0.4628
344	chr1_55597909	1	55597909	0.15163	0.09091	0	0.1653
345	chr1_55604045	1	55604045	0.15163	0.09091	0.06061	0.1653
346	chr1_55612341	1	55612341	0.37408	0.4697	0.1515	0.4982
347	chr1_55675142	1	55675142	0.372921	0.4545	0.06061	0.4959
348	chr1_55732597	1	55732597	0.171695	0.1061	0.0303	0.1896
349	chr1_55736404	1	55736404	0.15163	0.09091	0	0.1653
350	chr1_55756689	1	55756689	0.372921	0.4545	0.2424	0.4959
351	chr1_55776014	1	55776014	0.207839	0.1364	0.09091	0.2355
352	chr1_55822956	1	55822956	0.0293957	0.01515	0.0303	0.02984
353	chr1_55852859	1	55852859	0.374769	0.4848	0.1212	0.4995
354	chr1_55863800	1	55863800	0.15163	0.09091	0	0.1653
355	chr1_55884319	1	55884319	0.372921	0.4545	0.1818	0.4959
356	chr1_55896468	1	55896468	0.366601	0.4091	0.1515	0.4835
357	chr2_25778	2	25778	0.107389	0.06061	0	0.1139
358	chr2_148177	2	148177	0.107389	0.06061	0	0.1139
359	chr2_203094	2	203094	0.369188	0.4242	0.1818	0.4885
360	chr2_269374	2	269374	0.130235	0.07576	0.0303	0.14
361	chr2_277175	2	277175	0.369188	0.4242	0.06061	0.4885
362	chr2_357916	2	357916	0.37408	0.4697	0.1515	0.4982
363	chr2_357969	2	357969	0.15163	0.09091	0.1818	0.1653
364	chr2_358605	2	358605	0.289574	0.2273	0.4545	0.3512
365	chr2_358626	2	358626	0.359879	0.3788	0.1515	0.4706
366	chr2_363229	2	363229	0.369188	0.4242	0.1818	0.4885
367	chr2_363239	2	363239	0	0	0	0
368	chr2_372263	2	372263	0	0	0	0
369	chr2_406117	2	406117	0.369188	0.4242	0.2424	0.4885
370	chr2_533396	2	533396	0.0570372	0.0303	0	0.05877
371	chr2_580555	2	580555	0.0570372	0.0303	0	0.05877
372	chr2_686958	2	686958	0.107389	0.06061	0	0.1139
373	chr2_688246	2	688246	0.0570372	0.0303	0	0.05877
374	chr2_697164	2	697164	0.171695	0.1061	0.09091	0.1896
375	chr2_720136	2	720136	0.224046	0.1515	0.1212	0.2571
376	chr2_797956	2	797956	0	0	0	0
377	chr2_804614	2	804614	0.0830042	0.04545	0.09091	0.08678
378	chr2_846241	2	846241	0.15163	0.09091	0	0.1653
379	chr2_859032	2	859032	0.15163	0.09091	0.06061	0.1653
380	chr2_876046	2	876046	0.0570372	0.0303	0	0.05877
381	chr2_980482	2	980482	0	0	0	0
382	chr2_980503	2	980503	0.190332	0.1212	0.06061	0.213
383	chr2_1067927	2	1067927	0	0	0	0
384	chr2_1080591	2	1080591	0.289574	0.2273	0.09091	0.3512
385	chr2_1350581	2	1350581	0.366601	0.4091	0.09091	0.4835
386	chr2_1384608	2	1384608	0.366601	0.4091	0.1515	0.4835
387	chr2_1384651	2	1384651	0.363489	0.3939	0.1818	0.4775
388	chr2_1483919	2	1483919	0.359879	0.3788	0.2121	0.4706
389	chr2_1487830	2	1487830	0.363489	0.3939	0.1212	0.4775
390	chr2_1494517	2	1494517	0.333179	0.303	0.1818	0.4224
391	chr2_1526424	2	1526424	0.333179	0.303	0.06061	0.4224
392	chr2_1526435	2	1526435	0.333179	0.303	0.1818	0.4224
393	chr2_1529631	2	1529631	0.339764	0.3182	0.1515	0.4339
394	chr2_1532806	2	1532806	0.333179	0.303	0.1212	0.4224
395	chr2_1532978	2	1532978	0.325966	0.2879	0.1515	0.41
396	chr2_1541668	2	1541668	0.333179	0.303	0.1212	0.4224
397	chr2_1541709	2	1541709	0.325966	0.2879	0.09091	0.41
398	chr2_1568585	2	1568585	0	0	0	0
399	chr2_1628904	2	1628904	0.0293957	0.01515	0.0303	0.02984
400	chr2_1830344	2	1830344	0.0570372	0.0303	0	0.05877
401	chr2_1843120	2	1843120	0.0570372	0.0303	0	0.05877
402	chr2_1857928	2	1857928	0.0570372	0.0303	0	0.05877
403	chr2_1953197	2	1953197	0	0	0	0
404	chr2_2016859	2	2016859	0.15163	0.09091	0.1818	0.1653
405	chr2_2161609	2	2161609	0.350994	0.3485	0.6364	0.4541
406	chr2_2210936	2	2210936	0	0	0	0
407	chr2_2327074	2	2327074	0.224046	0.1515	0.06061	0.2571
408	chr2_2350200	2	2350200	0.23923	0.1667	0.0303	0.2778
409	chr2_2384228	2	2384228	0.207839	0.1364	0.0303	0.2355
410	chr2_2423071	2	2423071	0.374769	0.4848	0.1212	0.4995
411	chr2_2435848	2	2435848	0.350994	0.3485	0.0303	0.4541
412	chr2_2435864	2	2435864	0	0	0	0
413	chr2_2437865	2	2437865	0	0	0	0
414	chr2_2465930	2	2465930	0.37408	0.4697	0.09091	0.4982
415	chr2_2578861	2	2578861	0.190332	0.1212	0.06061	0.213
416	chr2_2651531	2	2651531	0.339764	0.3182	0.09091	0.4339
417	chr2_2651611	2	2651611	0.333179	0.303	0.1212	0.4224
418	chr2_2686796	2	2686796	0.224046	0.1515	0.06061	0.2571
419	chr2_2760173	2	2760173	0.0570372	0.0303	0.06061	0.05877
420	chr2_2782686	2	2782686	0	0	0	0
421	chr2_2814170	2	2814170	0	0	0	0
422	chr2_2938931	2	2938931	0.37408	0.4697	0.2727	0.4982
423	chr2_2985937	2	2985937	0.372921	0.4545	0.2424	0.4959
424	chr2_2990176	2	2990176	0.371301	0.4394	0.1515	0.4927
425	chr2_3040812	2	3040812	0.369188	0.4242	0.2424	0.4885
426	chr2_3143552	2	3143552	0.369188	0.4242	0.1212	0.4885
427	chr2_3152456	2	3152456	0.372921	0.4545	0.1212	0.4959
428	chr2_3152510	2	3152510	0.253245	0.1818	0	0.2975
429	chr2_3181787	2	3181787	0	0	0	0
430	chr2_3184752	2	3184752	0	0	0	0
431	chr2_3265582	2	3265582	0.190332	0.1212	0.06061	0.213
432	chr2_3345807	2	3345807	0.0570372	0.0303	0.06061	0.05877
433	chr2_3368552	2	3368552	0	0	0	0
434	chr2_3391804	2	3391804	0	0	0	0
435	chr2_3528829	2	3528829	0	0	0	0
436	chr2_3528859	2	3528859	0.317996	0.2727	0.1212	0.3967
437	chr2_3571739	2	3571739	0.317996	0.2727	0.1212	0.3967
438	chr2_3684074	2	3684074	0.224046	0.1515	0.06061	0.2571
439	chr2_3703813	2	3703813	0.107389	0.06061	0	0.1139
440	chr2_3761656	2	3761656	0.15163	0.09091	0.1212	0.1653
441	chr2_3801165	2	3801165	0.289574	0.2273	0.1515	0.3512
442	chr2_3854937	2	3854937	0	0	0	0
443	chr2_3987202	2	3987202	0	0	0	0
444	chr2_4081061	2	4081061	0.23923	0.1667	0.09091	0.2778
445	chr2_4113144	2	4113144	0.0570372	0.0303	0	0.05877
446	chr2_4229358	2	4229358	0	0	0	0
447	chr2_4230323	2	4230323	0.0570372	0.0303	0	0.05877
448	chr2_4266534	2	4266534	0.0570372	0.0303	0	0.05877
449	chr2_4330417	2	4330417	0.0570372	0.0303	0	0.05877
450	chr2_4460209	2	4460209	0.130235	0.07576	0.0303	0.14
451	chr2_4463246	2	4463246	0.0570372	0.0303	0	0.05877
452	chr2_4664302	2	4664302	0.190332	0.1212	0.1212	0.213
453	chr2_4674622	2	4674622	0.190332	0.1212	0	0.213
454	chr2_4682131	2	4682131	0	0	0	0
455	chr2_4747826	2	4747826	0.325966	0.2879	0.0303	0.41
456	chr2_4763790	2	4763790	0.107389	0.06061	0	0.1139
457	chr2_4774967	2	4774967	0.339764	0.3182	0.3939	0.4339
458	chr2_4777521	2	4777521	0.107389	0.06061	0	0.1139
459	chr2_4848831	2	4848831	0.266333	0.197	0.09091	0.3163
460	chr2_4886463	2	4886463	0.309337	0.2576	0.09091	0.3825
461	chr2_4901534	2	4901534	0.317996	0.2727	0.06061	0.3967
462	chr2_4967221	2	4967221	0.309337	0.2576	0.0303	0.3825
463	chr2_5000395	2	5000395	0	0	0	0
464	chr2_5039054	2	5039054	0.345667	0.3333	0.06061	0.4444
465	chr2_5108341	2	5108341	0.171695	0.1061	0.09091	0.1896
466	chr2_5159452	2	5159452	0.309337	0.2576	0.0303	0.3825
467	chr2_5325272	2	5325272	0.355703	0.3636	0.06061	0.4628
468	chr2_5473098	2	5473098	0.309337	0.2576	0.09091	0.3825
469	chr2_5483575	2	5483575	0.207839	0.1364	0.0303	0.2355
470	chr2_5511063	2	5511063	0.325966	0.2879	0.0303	0.41
471	chr2_5567374	2	5567374	0.0830042	0.04545	0.0303	0.08678
472	chr2_5591196	2	5591196	0.278373	0.2121	0.1212	0.3343
473	chr2_5608786	2	5608786	0	0	0	0
474	chr2_5617416	2	5617416	0.253245	0.1818	0.3636	0.2975
475	chr2_5619859	2	5619859	0.0570372	0.0303	0.06061	0.05877
476	chr2_5731476	2	5731476	0.130235	0.07576	0.0303	0.14
477	chr2_5731567	2	5731567	0.107389	0.06061	0	0.1139
478	chr2_5774492	2	5774492	0.289574	0.2273	0.3939	0.3512
479	chr2_5789045	2	5789045	0.15163	0.09091	0	0.1653
480	chr2_5789081	2	5789081	0.0570372	0.0303	0	0.05877
481	chr2_5792392	2	5792392	0.15163	0.09091	0	0.1653
482	chr2_5925139	2	5925139	0.299836	0.2424	0	0.3673
483	chr2_5925845	2	5925845	0.299836	0.2424	0	0.3673
484	chr2_5967462	2	5967462	0.171695	0.1061	0.0303	0.1896
485	chr2_5994721	2	5994721	0.171695	0.1061	0.0303	0.1896
486	chr2_6059324	2	6059324	0	0	0	0
487	chr2_6094922	2	6094922	0	0	0	0
488	chr2_6173690	2	6173690	0.171695	0.1061	0.0303	0.1896
489	chr2_6191233	2	6191233	0.0570372	0.0303	0.06061	0.05877
490	chr2_6194417	2	6194417	0.190332	0.1212	0.1212	0.213
491	chr2_6321273	2	6321273	0	0	0	0
492	chr2_6336094	2	6336094	0	0	0	0
493	chr2_6345896	2	6345896	0	0	0	0
494	chr2_6433671	2	6433671	0.107389	0.06061	0.06061	0.1139
495	chr2_6438921	2	6438921	0.171695	0.1061	0.0303	0.1896
496	chr2_6450186	2	6450186	0.107389	0.06061	0.06061	0.1139
497	chr2_6461818	2	6461818	0.366601	0.4091	0.7576	0.4835
498	chr2_6490122	2	6490122	0.15163	0.09091	0.06061	0.1653
499	chr2_6602446	2	6602446	0.15163	0.09091	0.06061	0.1653
500	chr2_6735498	2	6735498	0.333179	0.303	0.6061	0.4224
501	chr2_7080501	2	7080501	0.224046	0.1515	0.06061	0.2571
502	chr2_7112536	2	7112536	0.15163	0.09091	0.06061	0.1653
503	chr2_7112542	2	7112542	0.224046	0.1515	0.06061	0.2571
504	chr2_7133814	2	7133814	0.325966	0.2879	0.2121	0.41
505	chr2_7268182	2	7268182	0.309337	0.2576	0.1515	0.3825
506	chr2_7320318	2	7320318	0.359879	0.3788	0.2121	0.4706
507	chr2_7361276	2	7361276	0.130235	0.07576	0.1515	0.14
508	chr2_7371065	2	7371065	0.15163	0.09091	0.1212	0.1653
509	chr2_7579281	2	7579281	0	0	0	0
510	chr2_7579301	2	7579301	0	0	0	0
511	chr2_7762298	2	7762298	0.278373	0.2121	0.06061	0.3343
512	chr2_7930163	2	7930163	0.0570372	0.0303	0	0.05877
513	chr2_8088789	2	8088789	0.0570372	0.0303	0	0.05877
514	chr2_8174050	2	8174050	0.0293957	0.01515	0.0303	0.02984
515	chr2_8410029	2	8410029	0.278373	0.2121	0.1818	0.3343
516	chr2_8410595	2	8410595	0.23923	0.1667	0.0303	0.2778
517	chr2_8410628	2	8410628	0.15163	0.09091	0.1818	0.1653
518	chr2_8418664	2	8418664	0.299836	0.2424	0.303	0.3673
519	chr2_8441135	2	8441135	0.289574	0.2273	0.0303	0.3512
520	chr2_9056428	2	9056428	0.130235	0.07576	0.09091	0.14
521	chr2_9215544	2	9215544	0.107389	0.06061	0.06061	0.1139
522	chr2_9258418	2	9258418	0.0570372	0.0303	0	0.05877
523	chr2_9331846	2	9331846	0.0570372	0.0303	0	0.05877
524	chr2_9586872	2	9586872	0.130235	0.07576	0.0303	0.14
525	chr2_9714654	2	9714654	0.224046	0.1515	0.06061	0.2571
526	chr2_9778849	2	9778849	0.0830042	0.04545	0.0303	0.08678
527	chr2_10033861	2	10033861	0.107389	0.06061	0.06061	0.1139
528	chr2_10040054	2	10040054	0.107389	0.06061	0.06061	0.1139
529	chr2_10048024	2	10048024	0.130235	0.07576	0.1515	0.14
530	chr2_10206308	2	10206308	0.299836	0.2424	0	0.3673
531	chr2_10354615	2	10354615	0	0	0	0
532	chr2_10368107	2	10368107	0	0	0	0
533	chr2_10402339	2	10402339	0	0	0	0
534	chr2_10409437	2	10409437	0.309337	0.2576	0.0303	0.3825
535	chr2_10468070	2	10468070	0	0	0	0
536	chr2_10566316	2	10566316	0	0	0	0
537	chr2_10822232	2	10822232	0	0	0	0
538	chr2_10899536	2	10899536	0	0	0	0
539	chr2_10950482	2	10950482	0	0	0	0
540	chr2_11004392	2	11004392	0.0293957	0.01515	0.0303	0.02984
541	chr2_11042722	2	11042722	0	0	0	0
542	chr2_11067419	2	11067419	0	0	0	0
543	chr2_11067428	2	11067428	0	0	0	0
544	chr2_11196132	2	11196132	0.15163	0.09091	0.06061	0.1653
545	chr2_11269723	2	11269723	0.0570372	0.0303	0	0.05877
546	chr2_11269749	2	11269749	0.0570372	0.0303	0	0.05877
547	chr2_11295067	2	11295067	0.0570372	0.0303	0	0.05877
548	chr2_11295094	2	11295094	0.0570372	0.0303	0	0.05877
549	chr2_11318574	2	11318574	0.107389	0.06061	0	0.1139
550	chr2_11318578	2	11318578	0	0	0	0
551	chr2_11354791	2	11354791	0.0570372	0.0303	0	0.05877
552	chr2_11474738	2	11474738	0.130235	0.07576	0.0303	0.14
553	chr2_11538234	2	11538234	0.375	0.5	0.7576	0.5
554	chr2_11654897	2	11654897	0	0	0	0
555	chr2_11752731	2	11752731	0	0	0	0
556	chr2_11950198	2	11950198	0.0570372	0.0303	0	0.05877
557	chr2_12154469	2	12154469	0.0830042	0.04545	0.0303	0.08678
558	chr2_12154496	2	12154496	0.23923	0.1667	0.0303	0.2778
559	chr2_12418894	2	12418894	0.0830042	0.04545	0.0303	0.08678
560	chr2_12576909	2	12576909	0.107389	0.06061	0.06061	0.1139
561	chr2_12592154	2	12592154	0.107389	0.06061	0.06061	0.1139
562	chr2_12848607	2	12848607	0.171695	0.1061	0.09091	0.1896
563	chr2_13584812	2	13584812	0.15163	0.09091	0.06061	0.1653
564	chr2_13584854	2	13584854	0	0	0	0
565	chr2_13620851	2	13620851	0.130235	0.07576	0.1515	0.14
566	chr2_13653911	2	13653911	0.0570372	0.0303	0.06061	0.05877
567	chr2_13721990	2	13721990	0.0570372	0.0303	0	0.05877
568	chr2_13783382	2	13783382	0.0570372	0.0303	0	0.05877
569	chr2_13844986	2	13844986	0.37408	0.4697	0.697	0.4982
570	chr2_13949993	2	13949993	0.0830042	0.04545	0.0303	0.08678
571	chr2_13975390	2	13975390	0.107389	0.06061	0	0.1139
572	chr2_14030451	2	14030451	0.130235	0.07576	0.0303	0.14
573	chr2_14050179	2	14050179	0	0	0	0
574	chr2_14073147	2	14073147	0	0	0	0
575	chr2_14073186	2	14073186	0.299836	0.2424	0.06061	0.3673
576	chr2_14118526	2	14118526	0	0	0	0
577	chr2_14211240	2	14211240	0.299836	0.2424	0.1212	0.3673
578	chr2_14211250	2	14211250	0	0	0	0
579	chr2_14213972	2	14213972	0.190332	0.1212	0	0.213
580	chr2_14224277	2	14224277	0.107389	0.06061	0.06061	0.1139
581	chr2_14252285	2	14252285	0.224046	0.1515	0.06061	0.2571
582	chr2_14320187	2	14320187	0.0570372	0.0303	0	0.05877
583	chr2_14320245	2	14320245	0.0570372	0.0303	0	0.05877
584	chr2_14414960	2	14414960	0.23923	0.1667	0.09091	0.2778
585	chr2_14435059	2	14435059	0.278373	0.2121	0.3636	0.3343
586	chr2_14644779	2	14644779	0	0	0	0
587	chr2_14806887	2	14806887	0.23923	0.1667	0.09091	0.2778
588	chr2_14869809	2	14869809	0.299836	0.2424	0.1212	0.3673
589	chr2_14878291	2	14878291	0.278373	0.2121	0.1212	0.3343
590	chr2_14952081	2	14952081	0.289574	0.2273	0.0303	0.3512
591	chr2_14954097	2	14954097	0.278373	0.2121	0.1212	0.3343
592	chr2_15018580	2	15018580	0.278373	0.2121	0.1212	0.3343
593	chr2_15031797	2	15031797	0.278373	0.2121	0.1212	0.3343
594	chr2_15044909	2	15044909	0.266333	0.197	0.09091	0.3163
595	chr2_15148409	2	15148409	0.278373	0.2121	0.1212	0.3343
596	chr2_15212798	2	15212798	0.363489	0.3939	0.1212	0.4775
597	chr2_15221495	2	15221495	0.299836	0.2424	0.06061	0.3673
598	chr2_15279458	2	15279458	0.278373	0.2121	0.06061	0.3343
599	chr2_15324314	2	15324314	0.299836	0.2424	0.1212	0.3673
600	chr2_15330917	2	15330917	0.266333	0.197	0.09091	0.3163
601	chr2_15401220	2	15401220	0.289574	0.2273	0.09091	0.3512
602	chr2_15439991	2	15439991	0.325966	0.2879	0.09091	0.41
603	chr2_15498583	2	15498583	0.0293957	0.01515	0.0303	0.02984
604	chr2_15501289	2	15501289	0.107389	0.06061	0.06061	0.1139
605	chr2_16207543	2	16207543	0.363489	0.3939	0.06061	0.4775
606	chr2_16574732	2	16574732	0.369188	0.4242	0.1818	0.4885
607	chr2_17017540	2	17017540	0.363489	0.3939	0.2424	0.4775
608	chr2_18187290	2	18187290	0.363489	0.3939	0.2424	0.4775
609	chr2_18321789	2	18321789	0.369188	0.4242	0.1212	0.4885
610	chr2_18460487	2	18460487	0.374769	0.4848	0.1818	0.4995
611	chr2_18842162	2	18842162	0.190332	0.1212	0	0.213
612	chr2_19174931	2	19174931	0.369188	0.4242	0.2424	0.4885
613	chr2_19258384	2	19258384	0.363489	0.3939	0.1818	0.4775
614	chr2_20769983	2	20769983	0.190332	0.1212	0.06061	0.213
615	chr2_20957775	2	20957775	0.0293957	0.01515	0.0303	0.02984
616	chr2_20974253	2	20974253	0.366601	0.4091	0.09091	0.4835
617	chr2_21827532	2	21827532	0.190332	0.1212	0	0.213
618	chr2_21890332	2	21890332	0.371301	0.4394	0.1515	0.4927
619	chr2_23667187	2	23667187	0.107389	0.06061	0	0.1139
620	chr2_23894013	2	23894013	0.375	0.5	0.1515	0.5
621	chr2_24167009	2	24167009	0	0	0	0
622	chr2_24167070	2	24167070	0.278373	0.2121	0.3636	0.3343
623	chr2_25614673	2	25614673	0.309337	0.2576	0.2121	0.3825
624	chr2_26037462	2	26037462	0.253245	0.1818	0.1818	0.2975
625	chr2_26042086	2	26042086	0.317996	0.2727	0.1212	0.3967
626	chr2_27269344	2	27269344	0.0570372	0.0303	0.06061	0.05877
627	chr2_27677005	2	27677005	0.0293957	0.01515	0.0303	0.02984
628	chr2_28473952	2	28473952	0	0	0	0
629	chr2_29021205	2	29021205	0.363489	0.3939	0.06061	0.4775
630	chr2_30073391	2	30073391	0.369188	0.4242	0.2424	0.4885
631	chr2_30096022	2	30096022	0.371301	0.4394	0.1515	0.4927
632	chr2_30234862	2	30234862	0.0570372	0.0303	0.06061	0.05877
633	chr2_31416649	2	31416649	0.0570372	0.0303	0	0.05877
634	chr2_31465183	2	31465183	0.278373	0.2121	0.06061	0.3343
635	chr2_31534357	2	31534357	0.190332	0.1212	0	0.213
636	chr2_31695584	2	31695584	0.0570372	0.0303	0	0.05877
637	chr2_32886097	2	32886097	0.0570372	0.0303	0	0.05877
638	chr2_32950163	2	32950163	0.0570372	0.0303	0	0.05877
639	chr2_32950217	2	32950217	0.0830042	0.04545	0.0303	0.08678
640	chr2_33020469	2	33020469	0.339764	0.3182	0.0303	0.4339
641	chr2_33142781	2	33142781	0.0570372	0.0303	0	0.05877
642	chr2_33475567	2	33475567	0	0	0	0
643	chr2_33480973	2	33480973	0	0	0	0
644	chr2_34021321	2	34021321	0.0830042	0.04545	0.0303	0.08678
645	chr2_34315290	2	34315290	0.0570372	0.0303	0	0.05877
646	chr2_34891410	2	34891410	0.350994	0.3485	0.0303	0.4541
647	chr2_35079949	2	35079949	0.350994	0.3485	0.1515	0.4541
648	chr2_35107615	2	35107615	0.325966	0.2879	0.0303	0.41
649	chr2_35264036	2	35264036	0.345667	0.3333	0.1212	0.4444
650	chr2_35395126	2	35395126	0.23923	0.1667	0.0303	0.2778
651	chr2_35516059	2	35516059	0.253245	0.1818	0	0.2975
652	chr2_36015836	2	36015836	0.0293957	0.01515	0.0303	0.02984
653	chr2_36016914	2	36016914	0.23923	0.1667	0.0303	0.2778
654	chr2_36356248	2	36356248	0.0293957	0.01515	0.0303	0.02984
655	chr2_36505586	2	36505586	0	0	0	0
656	chr2_36957959	2	36957959	0.253245	0.1818	0.06061	0.2975
657	chr2_36982087	2	36982087	0.278373	0.2121	0.1212	0.3343
658	chr2_37107620	2	37107620	0.0293957	0.01515	0.0303	0.02984
659	chr2_37352432	2	37352432	0.266333	0.197	0.09091	0.3163
660	chr2_37574040	2	37574040	0.224046	0.1515	0	0.2571
661	chr2_37679718	2	37679718	0.289574	0.2273	0.1515	0.3512
662	chr2_37818995	2	37818995	0.299836	0.2424	0.1212	0.3673
663	chr2_37824622	2	37824622	0.289574	0.2273	0.09091	0.3512
664	chr2_37824674	2	37824674	0.0570372	0.0303	0	0.05877
665	chr2_37824694	2	37824694	0.0293957	0.01515	0.0303	0.02984
666	chr2_37847462	2	37847462	0.253245	0.1818	0.06061	0.2975
667	chr2_38399182	2	38399182	0.253245	0.1818	0.1212	0.2975
668	chr2_39233634	2	39233634	0.278373	0.2121	0.06061	0.3343
669	chr2_39500250	2	39500250	0.0570372	0.0303	0	0.05877
670	chr2_39556882	2	39556882	0.253245	0.1818	0.1212	0.2975
671	chr2_39559115	2	39559115	0.0293957	0.01515	0.0303	0.02984
672	chr2_39966239	2	39966239	0.278373	0.2121	0.06061	0.3343
673	chr2_40484562	2	40484562	0	0	0	0
674	chr2_40602911	2	40602911	0.0570372	0.0303	0.06061	0.05877
675	chr2_40650597	2	40650597	0.0830042	0.04545	0.0303	0.08678
676	chr2_40951897	2	40951897	0	0	0	0
677	chr2_40991593	2	40991593	0.224046	0.1515	0	0.2571
678	chr2_41671053	2	41671053	0.339764	0.3182	0.1515	0.4339
679	chr2_41919469	2	41919469	0	0	0	0
680	chr2_41950029	2	41950029	0.107389	0.06061	0	0.1139
681	chr2_41988329	2	41988329	0.130235	0.07576	0.0303	0.14
682	chr2_41988406	2	41988406	0.107389	0.06061	0	0.1139
683	chr2_41999047	2	41999047	0.278373	0.2121	0.4242	0.3343
684	chr2_42034300	2	42034300	0.366601	0.4091	0.8182	0.4835
685	chr2_42034303	2	42034303	0.207839	0.1364	0.09091	0.2355
686	chr2_42034380	2	42034380	0.266333	0.197	0.09091	0.3163
687	chr2_42104262	2	42104262	0	0	0	0
688	chr2_42151224	2	42151224	0.0570372	0.0303	0	0.05877
689	chr2_42155618	2	42155618	0.0570372	0.0303	0	0.05877
690	chr2_42204598	2	42204598	0.23923	0.1667	0.09091	0.2778
691	chr2_42214530	2	42214530	0.266333	0.197	0.1515	0.3163
692	chr2_42246817	2	42246817	0.345667	0.3333	0.1212	0.4444
693	chr2_42269785	2	42269785	0.350994	0.3485	0.09091	0.4541
694	chr2_42285896	2	42285896	0.355703	0.3636	0.1212	0.4628
695	chr2_42317049	2	42317049	0.15163	0.09091	0	0.1653
696	chr2_42390824	2	42390824	0.363489	0.3939	0	0.4775
697	chr2_42603770	2	42603770	0.37408	0.4697	0.0303	0.4982
698	chr2_42607184	2	42607184	0.374769	0.4848	0	0.4995
699	chr2_42621947	2	42621947	0.130235	0.07576	0.09091	0.14
700	chr2_42632633	2	42632633	0.375	0.5	0.0303	0.5
701	chr2_42701127	2	42701127	0.371301	0.4394	0.0303	0.4927
702	chr2_42855640	2	42855640	0.107389	0.06061	0	0.1139
703	chr2_43078285	2	43078285	0.15163	0.09091	0.06061	0.1653
704	chr2_43118481	2	43118481	0.0570372	0.0303	0	0.05877
705	chr2_43204111	2	43204111	0.107389	0.06061	0	0.1139
706	chr2_43665921	2	43665921	0	0	0	0
707	chr2_43769854	2	43769854	0.130235	0.07576	0.0303	0.14
708	chr2_43783585	2	43783585	0.15163	0.09091	0	0.1653
709	chr2_43790810	2	43790810	0.190332	0.1212	0.06061	0.213
710	chr2_43993125	2	43993125	0.253245	0.1818	0	0.2975
711	chr2_44071383	2	44071383	0.0830042	0.04545	0.0303	0.08678
712	chr2_44076937	2	44076937	0.0830042	0.04545	0.0303	0.08678
713	chr2_44101581	2	44101581	0.224046	0.1515	0	0.2571
714	chr2_44185350	2	44185350	0.253245	0.1818	0.06061	0.2975
715	chr2_44192907	2	44192907	0.253245	0.1818	0	0.2975
716	chr2_44271005	2	44271005	0.325966	0.2879	0.09091	0.41
717	chr2_44324132	2	44324132	0.325966	0.2879	0.09091	0.41
718	chr2_44372523	2	44372523	0.0570372	0.0303	0	0.05877
719	chr2_44372588	2	44372588	0.0830042	0.04545	0.0303	0.08678
720	chr2_44411337	2	44411337	0.345667	0.3333	0.1212	0.4444
721	chr2_44490103	2	44490103	0.371301	0.4394	0.1515	0.4927
722	chr2_44490149	2	44490149	0.359879	0.3788	0.0303	0.4706
723	chr2_44497718	2	44497718	0.299836	0.2424	0.06061	0.3673
724	chr2_44522356	2	44522356	0.190332	0.1212	0.06061	0.213
725	chr2_44522365	2	44522365	0.107389	0.06061	0	0.1139
726	chr2_44524871	2	44524871	0.0570372	0.0303	0	0.05877
727	chr2_44532309	2	44532309	0.207839	0.1364	0.0303	0.2355
728	chr2_44567121	2	44567121	0	0	0	0
729	chr2_44770418	2	44770418	0.190332	0.1212	0.1212	0.213
730	chr2_44771377	2	44771377	0.190332	0.1212	0.1212	0.213
731	chr2_44823606	2	44823606	0.0830042	0.04545	0.0303	0.08678
732	chr2_44862330	2	44862330	0.372921	0.4545	0.5455	0.4959
733	chr2_44862338	2	44862338	0.278373	0.2121	0.1818	0.3343
734	chr2_44912338	2	44912338	0.130235	0.07576	0.1515	0.14
735	chr2_44990533	2	44990533	0.190332	0.1212	0.2424	0.213
736	chr2_45193565	2	45193565	0.0570372	0.0303	0	0.05877
737	chr2_45281345	2	45281345	0.107389	0.06061	0.1212	0.1139
738	chr2_45305965	2	45305965	0.350994	0.3485	0.1515	0.4541
739	chr2_45305970	2	45305970	0	0	0	0
740	chr2_45336755	2	45336755	0.37408	0.4697	0.09091	0.4982
741	chr2_45342560	2	45342560	0	0	0	0
742	chr2_45376085	2	45376085	0.339764	0.3182	0.09091	0.4339
743	chr2_45376349	2	45376349	0.253245	0.1818	0.1818	0.2975
744	chr2_45383141	2	45383141	0	0	0	0
745	chr2_45525467	2	45525467	0.309337	0.2576	0.09091	0.3825
746	chr2_45536867	2	45536867	0.333179	0.303	0.1212	0.4224
747	chr2_45536924	2	45536924	0.333179	0.303	0.1212	0.4224
748	chr2_45614189	2	45614189	0.325966	0.2879	0.09091	0.41
749	chr2_45650267	2	45650267	0.0570372	0.0303	0	0.05877
750	chr2_45704747	2	45704747	0.339764	0.3182	0.09091	0.4339
751	chr2_45704765	2	45704765	0	0	0	0
752	chr2_45722466	2	45722466	0.317996	0.2727	0.06061	0.3967
753	chr2_45743407	2	45743407	0.317996	0.2727	0.1212	0.3967
754	chr2_45767159	2	45767159	0.0570372	0.0303	0	0.05877
755	chr2_45807564	2	45807564	0.333179	0.303	0.1212	0.4224
756	chr2_45809868	2	45809868	0.309337	0.2576	0.1515	0.3825
757	chr2_45854812	2	45854812	0.0570372	0.0303	0	0.05877
758	chr2_45942080	2	45942080	0.309337	0.2576	0.1515	0.3825
759	chr2_45977756	2	45977756	0.309337	0.2576	0.1515	0.3825
760	chr2_45990077	2	45990077	0.15163	0.09091	0.1818	0.1653
761	chr2_46051470	2	46051470	0.363489	0.3939	0.1212	0.4775
762	chr2_46071602	2	46071602	0.309337	0.2576	0.1515	0.3825
763	chr2_46288439	2	46288439	0.0570372	0.0303	0	0.05877
764	chr2_46289469	2	46289469	0.350994	0.3485	0.1515	0.4541
765	chr2_46322047	2	46322047	0.0570372	0.0303	0	0.05877
766	chr2_46502627	2	46502627	0	0	0	0
767	chr2_46562663	2	46562663	0.309337	0.2576	0.1515	0.3825
768	chr2_46589898	2	46589898	0.309337	0.2576	0.0303	0.3825
769	chr2_46589910	2	46589910	0	0	0	0
770	chr2_46593519	2	46593519	0.289574	0.2273	0.09091	0.3512
771	chr2_46593543	2	46593543	0.299836	0.2424	0.1212	0.3673
772	chr2_46738011	2	46738011	0	0	0	0
773	chr2_46931507	2	46931507	0.375	0.5	0.09091	0.5
774	chr2_46978244	2	46978244	0.374769	0.4848	0.1212	0.4995
775	chr2_46979750	2	46979750	0.374769	0.4848	0.06061	0.4995
776	chr2_46996655	2	46996655	0.374769	0.4848	0.1212	0.4995
777	chr2_47086184	2	47086184	0.107389	0.06061	0	0.1139
778	chr2_47086264	2	47086264	0	0	0	0
779	chr2_47136411	2	47136411	0	0	0	0
780	chr2_47259012	2	47259012	0.359879	0.3788	0.1515	0.4706
781	chr2_47322867	2	47322867	0.190332	0.1212	0	0.213
782	chr2_47340702	2	47340702	0.15163	0.09091	0	0.1653
783	chr2_47362333	2	47362333	0.363489	0.3939	0.1212	0.4775
784	chr2_47380879	2	47380879	0.369188	0.4242	0.06061	0.4885
785	chr2_47452246	2	47452246	0.0830042	0.04545	0.0303	0.08678
786	chr2_47464452	2	47464452	0.339764	0.3182	0.09091	0.4339
787	chr2_47480889	2	47480889	0.350994	0.3485	0.0303	0.4541
788	chr2_47521466	2	47521466	0.0830042	0.04545	0.0303	0.08678
789	chr2_47541317	2	47541317	0.0830042	0.04545	0.0303	0.08678
790	chr2_47541409	2	47541409	0.107389	0.06061	0	0.1139
791	chr2_48067234	2	48067234	0.15163	0.09091	0	0.1653
792	chr2_48123251	2	48123251	0	0	0	0
793	chr2_48201972	2	48201972	0.253245	0.1818	0.06061	0.2975
794	chr2_48219774	2	48219774	0.15163	0.09091	0.06061	0.1653
795	chr2_48219803	2	48219803	0.207839	0.1364	0.09091	0.2355
796	chr2_48240607	2	48240607	0.253245	0.1818	0.06061	0.2975
797	chr2_48325873	2	48325873	0	0	0	0
798	chr2_48374490	2	48374490	0.0570372	0.0303	0	0.05877
799	chr2_48557460	2	48557460	0	0	0	0
800	chr2_48583300	2	48583300	0	0	0	0
801	chr2_48787844	2	48787844	0.171695	0.1061	0.0303	0.1896
802	chr2_48820932	2	48820932	0.23923	0.1667	0.09091	0.2778
803	chr2_48924353	2	48924353	0.299836	0.2424	0.06061	0.3673
804	chr2_49064694	2	49064694	0.371301	0.4394	0.1515	0.4927
805	chr2_49346497	2	49346497	0.0293957	0.01515	0.0303	0.02984
806	chr2_49358953	2	49358953	0	0	0	0
807	chr2_49362702	2	49362702	0	0	0	0
808	chr2_49362706	2	49362706	0.0293957	0.01515	0.0303	0.02984
809	chr2_49417178	2	49417178	0	0	0	0
810	chr2_49471117	2	49471117	0	0	0	0
811	chr2_49481199	2	49481199	0.0570372	0.0303	0.06061	0.05877
812	chr2_49505295	2	49505295	0	0	0	0
813	chr2_49600980	2	49600980	0	0	0	0
814	chr2_49621525	2	49621525	0.0293957	0.01515	0.0303	0.02984
815	chr2_49621580	2	49621580	0.0293957	0.01515	0.0303	0.02984
816	chr2_49629374	2	49629374	0	0	0	0
817	chr2_49672356	2	49672356	0.0293957	0.01515	0.0303	0.02984
818	chr2_49674211	2	49674211	0.0293957	0.01515	0.0303	0.02984
819	chr2_49729890	2	49729890	0.0570372	0.0303	0.06061	0.05877
820	chr2_49759018	2	49759018	0	0	0	0
821	chr2_49759045	2	49759045	0.0293957	0.01515	0.0303	0.02984
822	chr2_49784312	2	49784312	0	0	0	0
823	chr2_49796648	2	49796648	0	0	0	0
824	chr2_49966989	2	49966989	0.253245	0.1818	0.1212	0.2975
825	chr2_49968960	2	49968960	0.207839	0.1364	0.0303	0.2355
826	chr2_50095324	2	50095324	0	0	0	0
827	chr2_50098183	2	50098183	0.0570372	0.0303	0	0.05877
828	chr2_50114708	2	50114708	0.0830042	0.04545	0.0303	0.08678
829	chr2_50205785	2	50205785	0.171695	0.1061	0.09091	0.1896
830	chr2_50207603	2	50207603	0.0570372	0.0303	0	0.05877
831	chr2_50219455	2	50219455	0.107389	0.06061	0.06061	0.1139
832	chr2_50269695	2	50269695	0.207839	0.1364	0.0303	0.2355
833	chr2_50275896	2	50275896	0.190332	0.1212	0.06061	0.213
834	chr2_50279906	2	50279906	0.0293957	0.01515	0.0303	0.02984
835	chr2_50288124	2	50288124	0.0293957	0.01515	0.0303	0.02984
836	chr2_50384787	2	50384787	0.15163	0.09091	0.1818	0.1653
837	chr2_50384812	2	50384812	0.0293957	0.01515	0.0303	0.02984
838	chr2_50386297	2	50386297	0.0570372	0.0303	0	0.05877
839	chr2_50437613	2	50437613	0.299836	0.2424	0.06061	0.3673
840	chr2_50512341	2	50512341	0.309337	0.2576	0.0303	0.3825
841	chr2_50512393	2	50512393	0.207839	0.1364	0.2727	0.2355
842	chr2_50598793	2	50598793	0.0570372	0.0303	0	0.05877
843	chr2_50728768	2	50728768	0.190332	0.1212	0	0.213
844	chr2_50835954	2	50835954	0.0570372	0.0303	0	0.05877
845	chr2_50988578	2	50988578	0.224046	0.1515	0.06061	0.2571
846	chr2_51093702	2	51093702	0.107389	0.06061	0	0.1139
847	chr2_51100895	2	51100895	0.107389	0.06061	0	0.1139
848	chr2_51255492	2	51255492	0.107389	0.06061	0	0.1139
849	chr2_51273245	2	51273245	0.107389	0.06061	0	0.1139
850	chr2_51281292	2	51281292	0.130235	0.07576	0.0303	0.14
851	chr2_51361026	2	51361026	0.107389	0.06061	0	0.1139
852	chr2_51466486	2	51466486	0.107389	0.06061	0	0.1139
853	chr2_51468856	2	51468856	0.107389	0.06061	0	0.1139
854	chr2_51514410	2	51514410	0.15163	0.09091	0.06061	0.1653
855	chr2_51641021	2	51641021	0.130235	0.07576	0.0303	0.14
856	chr3_235239	3	235239	0	0	0	0
857	chr3_242738	3	242738	0.289574	0.2273	0.09091	0.3512
858	chr3_289704	3	289704	0.299836	0.2424	0.1212	0.3673
859	chr3_347150	3	347150	0.325966	0.2879	0.0303	0.41
860	chr3_377343	3	377343	0.317996	0.2727	0.1212	0.3967
861	chr3_433268	3	433268	0.325966	0.2879	0.09091	0.41
862	chr3_594011	3	594011	0.0293957	0.01515	0.0303	0.02984
863	chr3_650318	3	650318	0	0	0	0
864	chr3_661094	3	661094	0	0	0	0
865	chr3_669143	3	669143	0	0	0	0
866	chr3_679258	3	679258	0.190332	0.1212	0	0.213
867	chr3_852979	3	852979	0	0	0	0
868	chr3_903793	3	903793	0.0293957	0.01515	0.0303	0.02984
869	chr3_961291	3	961291	0.0830042	0.04545	0.09091	0.08678
870	chr3_997255	3	997255	0.363489	0.3939	0.06061	0.4775
871	chr3_1096241	3	1096241	0	0	0	0
872	chr3_1096256	3	1096256	0.359879	0.3788	0.0303	0.4706
873	chr3_1232663	3	1232663	0.366601	0.4091	0.1515	0.4835
874	chr3_1255689	3	1255689	0.278373	0.2121	0.2424	0.3343
875	chr3_1263474	3	1263474	0	0	0	0
876	chr3_1302748	3	1302748	0.359879	0.3788	0.0303	0.4706
877	chr3_1309989	3	1309989	0.366601	0.4091	0.1515	0.4835
878	chr3_1321190	3	1321190	0.359879	0.3788	0.09091	0.4706
879	chr3_1385480	3	1385480	0.107389	0.06061	0	0.1139
880	chr3_1387838	3	1387838	0.366601	0.4091	0.09091	0.4835
881	chr3_1413234	3	1413234	0.130235	0.07576	0.0303	0.14
882	chr3_1475693	3	1475693	0.0293957	0.01515	0.0303	0.02984
883	chr3_1506283	3	1506283	0	0	0	0
884	chr3_1510292	3	1510292	0.207839	0.1364	0.2727	0.2355
885	chr3_1583703	3	1583703	0.359879	0.3788	0.09091	0.4706
886	chr3_1583754	3	1583754	0.355703	0.3636	0.06061	0.4628
887	chr3_1606859	3	1606859	0	0	0	0
888	chr3_1630103	3	1630103	0.345667	0.3333	0.1818	0.4444
889	chr3_1740476	3	1740476	0.345667	0.3333	0	0.4444
890	chr3_1744726	3	1744726	0.0293957	0.01515	0.0303	0.02984
891	chr3_1747164	3	1747164	0	0	0	0
892	chr3_1782070	3	1782070	0	0	0	0
893	chr3_1816734	3	1816734	0.190332	0.1212	0.2424	0.213
894	chr3_1866786	3	1866786	0.107389	0.06061	0	0.1139
895	chr3_1948051	3	1948051	0.0830042	0.04545	0.0303	0.08678
896	chr3_1950155	3	1950155	0.0830042	0.04545	0.0303	0.08678
897	chr3_1960263	3	1960263	0.0570372	0.0303	0	0.05877
898	chr3_1973934	3	1973934	0.107389	0.06061	0.06061	0.1139
899	chr3_1995407	3	1995407	0.37408	0.4697	0.9394	0.4982
900	chr3_2074009	3	2074009	0	0	0	0
901	chr3_2126323	3	2126323	0	0	0	0
902	chr3_2142766	3	2142766	0.325966	0.2879	0.0303	0.41
903	chr3_2145354	3	2145354	0.224046	0.1515	0.06061	0.2571
904	chr3_2150715	3	2150715	0.23923	0.1667	0.09091	0.2778
905	chr3_2152478	3	2152478	0.309337	0.2576	0.0303	0.3825
906	chr3_2152578	3	2152578	0.266333	0.197	0.09091	0.3163
907	chr3_2199201	3	2199201	0.309337	0.2576	0.0303	0.3825
908	chr3_2199212	3	2199212	0	0	0	0
909	chr3_2199284	3	2199284	0	0	0	0
910	chr3_2232872	3	2232872	0.372921	0.4545	0.1212	0.4959
911	chr3_2288601	3	2288601	0	0	0	0
912	chr3_2323714	3	2323714	0.374769	0.4848	0.06061	0.4995
913	chr3_2335453	3	2335453	0	0	0	0
914	chr3_2355091	3	2355091	0.0570372	0.0303	0	0.05877
915	chr3_2401988	3	2401988	0.37408	0.4697	0.1515	0.4982
916	chr3_2514522	3	2514522	0.325966	0.2879	0.09091	0.41
917	chr3_2514527	3	2514527	0.309337	0.2576	0.0303	0.3825
918	chr3_2557899	3	2557899	0.317996	0.2727	0.06061	0.3967
919	chr3_2599160	3	2599160	0.107389	0.06061	0.06061	0.1139
920	chr3_2658025	3	2658025	0.253245	0.1818	0.1212	0.2975
921	chr3_2771610	3	2771610	0.0570372	0.0303	0	0.05877
922	chr3_2771621	3	2771621	0.317996	0.2727	0.1212	0.3967
923	chr3_2774633	3	2774633	0.171695	0.1061	0.09091	0.1896
924	chr3_2915492	3	2915492	0.374769	0.4848	0.1212	0.4995
925	chr3_2917589	3	2917589	0.37408	0.4697	0.1515	0.4982
926	chr3_2928619	3	2928619	0.207839	0.1364	0.2727	0.2355
927	chr3_2939902	3	2939902	0.371301	0.4394	0.3939	0.4927
928	chr3_2940599	3	2940599	0.207839	0.1364	0.09091	0.2355
929	chr3_2940628	3	2940628	0.224046	0.1515	0	0.2571
930	chr3_3057178	3	3057178	0.266333	0.197	0.0303	0.3163
931	chr3_3072445	3	3072445	0.374769	0.4848	0.3636	0.4995
932	chr3_3101401	3	3101401	0.171695	0.1061	0.0303	0.1896
933	chr3_3121493	3	3121493	0.372921	0.4545	0.06061	0.4959
934	chr3_3164150	3	3164150	0.0830042	0.04545	0.09091	0.08678
935	chr3_3181380	3	3181380	0	0	0	0
936	chr3_3209234	3	3209234	0	0	0	0
937	chr3_3431462	3	3431462	0.224046	0.1515	0.06061	0.2571
938	chr3_3496905	3	3496905	0	0	0	0
939	chr3_3518456	3	3518456	0	0	0	0
940	chr3_3521266	3	3521266	0	0	0	0
941	chr3_3578850	3	3578850	0.333179	0.303	0.1212	0.4224
942	chr3_3630768	3	3630768	0.207839	0.1364	0.0303	0.2355
943	chr3_3630842	3	3630842	0.224046	0.1515	0	0.2571
944	chr3_3644843	3	3644843	0.355703	0.3636	0.7273	0.4628
945	chr3_3645245	3	3645245	0.253245	0.1818	0	0.2975
946	chr3_3645306	3	3645306	0.355703	0.3636	0.06061	0.4628
947	chr3_3800868	3	3800868	0.363489	0.3939	0.1212	0.4775
948	chr3_3832929	3	3832929	0.207839	0.1364	0.0303	0.2355
949	chr3_3963755	3	3963755	0.253245	0.1818	0	0.2975
950	chr3_4002836	3	4002836	0	0	0	0
951	chr3_4002904	3	4002904	0.224046	0.1515	0.1212	0.2571
952	chr3_4004652	3	4004652	0	0	0	0
953	chr3_4055527	3	4055527	0	0	0	0
954	chr3_4458730	3	4458730	0.0570372	0.0303	0.06061	0.05877
955	chr3_4468406	3	4468406	0.278373	0.2121	0.06061	0.3343
956	chr3_4468407	3	4468407	0	0	0	0
957	chr3_4482375	3	4482375	0	0	0	0
958	chr3_4482382	3	4482382	0.333179	0.303	0	0.4224
959	chr3_4484137	3	4484137	0.224046	0.1515	0	0.2571
960	chr3_4499937	3	4499937	0.0830042	0.04545	0.0303	0.08678
961	chr3_4499959	3	4499959	0.107389	0.06061	0	0.1139
962	chr3_4499967	3	4499967	0.0293957	0.01515	0.0303	0.02984
963	chr3_4500015	3	4500015	0	0	0	0
964	chr3_4578881	3	4578881	0.0570372	0.0303	0	0.05877
965	chr3_4606709	3	4606709	0.0293957	0.01515	0.0303	0.02984
966	chr3_4633417	3	4633417	0.171695	0.1061	0.0303	0.1896
967	chr3_4829869	3	4829869	0.0570372	0.0303	0	0.05877
968	chr3_4836694	3	4836694	0.0570372	0.0303	0	0.05877
969	chr3_4837292	3	4837292	0.0570372	0.0303	0	0.05877
970	chr3_4851857	3	4851857	0.0570372	0.0303	0	0.05877
971	chr3_4853798	3	4853798	0.171695	0.1061	0.0303	0.1896
972	chr3_4906152	3	4906152	0.266333	0.197	0.09091	0.3163
973	chr3_4980863	3	4980863	0.0570372	0.0303	0.06061	0.05877
974	chr3_5031211	3	5031211	0.0570372	0.0303	0.06061	0.05877
975	chr3_5067817	3	5067817	0	0	0	0
976	chr3_5067823	3	5067823	0.0570372	0.0303	0	0.05877
977	chr3_5073449	3	5073449	0.15163	0.09091	0.06061	0.1653
978	chr3_5108670	3	5108670	0.266333	0.197	0.09091	0.3163
979	chr3_5132990	3	5132990	0.253245	0.1818	0.06061	0.2975
980	chr3_5149156	3	5149156	0.190332	0.1212	0	0.213
981	chr3_5217756	3	5217756	0.359879	0.3788	0.3333	0.4706
982	chr3_5227516	3	5227516	0.0570372	0.0303	0.06061	0.05877
983	chr3_5262491	3	5262491	0.266333	0.197	0.0303	0.3163
984	chr3_5262548	3	5262548	0.0570372	0.0303	0	0.05877
985	chr3_5334978	3	5334978	0.289574	0.2273	0.09091	0.3512
986	chr3_5346011	3	5346011	0.130235	0.07576	0.09091	0.14
987	chr3_5348605	3	5348605	0.350994	0.3485	0.09091	0.4541
988	chr3_5348630	3	5348630	0	0	0	0
989	chr3_5387683	3	5387683	0.15163	0.09091	0	0.1653
990	chr3_5388292	3	5388292	0	0	0	0
991	chr3_5437318	3	5437318	0.253245	0.1818	0.1212	0.2975
992	chr3_5538855	3	5538855	0.325966	0.2879	0.3939	0.41
993	chr3_5555783	3	5555783	0.345667	0.3333	0	0.4444
994	chr3_5664961	3	5664961	0.0293957	0.01515	0.0303	0.02984
995	chr3_5707273	3	5707273	0.355703	0.3636	0.06061	0.4628
996	chr3_5707309	3	5707309	0.333179	0.303	0.1212	0.4224
997	chr3_5707358	3	5707358	0	0	0	0
998	chr3_5722244	3	5722244	0.0293957	0.01515	0.0303	0.02984
999	chr3_5732767	3	5732767	0	0	0	0
1000	chr3_5837710	3	5837710	0.15163	0.09091	0	0.1653
1001	chr3_5843675	3	5843675	0.253245	0.1818	0	0.2975
1002	chr3_5843740	3	5843740	0.0570372	0.0303	0.06061	0.05877
1003	chr3_5857418	3	5857418	0.355703	0.3636	0.06061	0.4628
1004	chr3_5937358	3	5937358	0.266333	0.197	0.0303	0.3163
1005	chr3_5987337	3	5987337	0	0	0	0
1006	chr3_6037285	3	6037285	0.266333	0.197	0.0303	0.3163
1007	chr3_6062213	3	6062213	0	0	0	0
1008	chr3_6093255	3	6093255	0.325966	0.2879	0.09091	0.41
1009	chr3_6188247	3	6188247	0.190332	0.1212	0.1818	0.213
1010	chr3_6256280	3	6256280	0.0830042	0.04545	0.09091	0.08678
1011	chr3_6256297	3	6256297	0.15163	0.09091	0.1818	0.1653
1012	chr3_6382057	3	6382057	0.190332	0.1212	0.1212	0.213
1013	chr3_6705232	3	6705232	0.253245	0.1818	0	0.2975
1014	chr3_6705883	3	6705883	0.0570372	0.0303	0	0.05877
1015	chr3_6738643	3	6738643	0.0293957	0.01515	0.0303	0.02984
1016	chr3_6777743	3	6777743	0.363489	0.3939	0.06061	0.4775
1017	chr3_6920679	3	6920679	0	0	0	0
1018	chr3_6964272	3	6964272	0.207839	0.1364	0.0303	0.2355
1019	chr3_6971718	3	6971718	0.224046	0.1515	0	0.2571
1020	chr3_6986814	3	6986814	0.224046	0.1515	0	0.2571
1021	chr3_7028426	3	7028426	0.253245	0.1818	0	0.2975
1022	chr3_7064152	3	7064152	0.23923	0.1667	0.0303	0.2778
1023	chr3_7110536	3	7110536	0.345667	0.3333	0.06061	0.4444
1024	chr3_7134758	3	7134758	0.171695	0.1061	0.2121	0.1896
1025	chr3_7134803	3	7134803	0.15163	0.09091	0.1818	0.1653
1026	chr3_7134811	3	7134811	0.107389	0.06061	0.1212	0.1139
1027	chr3_7225628	3	7225628	0.345667	0.3333	0.1212	0.4444
1028	chr3_7227296	3	7227296	0.339764	0.3182	0.09091	0.4339
1029	chr3_7275458	3	7275458	0.15163	0.09091	0.1818	0.1653
1030	chr3_7528617	3	7528617	0.0570372	0.0303	0.06061	0.05877
1031	chr3_7622627	3	7622627	0.253245	0.1818	0	0.2975
1032	chr3_7648253	3	7648253	0.253245	0.1818	0	0.2975
1033	chr3_7653762	3	7653762	0.253245	0.1818	0	0.2975
1034	chr3_7653837	3	7653837	0.278373	0.2121	0.06061	0.3343
1035	chr3_7792485	3	7792485	0	0	0	0
1036	chr3_8055130	3	8055130	0	0	0	0
1037	chr3_8205444	3	8205444	0.299836	0.2424	0.2424	0.3673
1038	chr3_8625893	3	8625893	0.299836	0.2424	0	0.3673
1039	chr3_8701800	3	8701800	0.299836	0.2424	0.06061	0.3673
1040	chr3_8725757	3	8725757	0.0293957	0.01515	0.0303	0.02984
1041	chr3_8894647	3	8894647	0.317996	0.2727	0.06061	0.3967
1042	chr3_8981050	3	8981050	0.0570372	0.0303	0.06061	0.05877
1043	chr3_9574104	3	9574104	0.309337	0.2576	0.1515	0.3825
1044	chr3_9574125	3	9574125	0	0	0	0
1045	chr3_9592473	3	9592473	0.289574	0.2273	0.0303	0.3512
1046	chr3_10099244	3	10099244	0.345667	0.3333	0.1818	0.4444
1047	chr3_10099249	3	10099249	0.309337	0.2576	0.3333	0.3825
1048	chr3_11069599	3	11069599	0	0	0	0
1049	chr3_11117899	3	11117899	0.363489	0.3939	0.06061	0.4775
1050	chr3_12750743	3	12750743	0	0	0	0
1051	chr3_12750754	3	12750754	0.371301	0.4394	0.09091	0.4927
1052	chr3_13486547	3	13486547	0.309337	0.2576	0.0303	0.3825
1053	chr3_14283686	3	14283686	0.278373	0.2121	0.3636	0.3343
1054	chr3_14283694	3	14283694	0.372921	0.4545	0	0.4959
1055	chr3_14450928	3	14450928	0.371301	0.4394	0.0303	0.4927
1056	chr3_15015592	3	15015592	0.299836	0.2424	0	0.3673
1057	chr3_15090734	3	15090734	0.0830042	0.04545	0.0303	0.08678
1058	chr3_15578324	3	15578324	0.0293957	0.01515	0.0303	0.02984
1059	chr3_15800329	3	15800329	0	0	0	0
1060	chr3_17845586	3	17845586	0.15163	0.09091	0.1818	0.1653
1061	chr3_18448727	3	18448727	0.266333	0.197	0.0303	0.3163
1062	chr3_18488391	3	18488391	0.107389	0.06061	0.1212	0.1139
1063	chr3_18488410	3	18488410	0	0	0	0
1064	chr3_18558564	3	18558564	0.207839	0.1364	0.0303	0.2355
1065	chr3_22138173	3	22138173	0.289574	0.2273	0.0303	0.3512
1066	chr3_22313536	3	22313536	0.375	0.5	0.0303	0.5
1067	chr3_22640907	3	22640907	0.371301	0.4394	0.0303	0.4927
1068	chr3_23310775	3	23310775	0.309337	0.2576	0.0303	0.3825
1069	chr3_23311401	3	23311401	0.278373	0.2121	0	0.3343
1070	chr3_23612013	3	23612013	0.0293957	0.01515	0.0303	0.02984
1071	chr3_24450598	3	24450598	0.339764	0.3182	0.0303	0.4339
1072	chr3_24906378	3	24906378	0.339764	0.3182	0.09091	0.4339
1073	chr3_24997458	3	24997458	0.345667	0.3333	0.1212	0.4444
1074	chr3_26543043	3	26543043	0	0	0	0
1075	chr3_27368892	3	27368892	0.253245	0.1818	0	0.2975
1076	chr3_27889764	3	27889764	0	0	0	0
1077	chr3_28003643	3	28003643	0.339764	0.3182	0.0303	0.4339
1078	chr3_28003748	3	28003748	0.190332	0.1212	0	0.213
1079	chr3_28292846	3	28292846	0.345667	0.3333	0.06061	0.4444
1080	chr3_29825035	3	29825035	0.190332	0.1212	0	0.213
1081	chr3_30496624	3	30496624	0.278373	0.2121	0	0.3343
1082	chr3_30631262	3	30631262	0.278373	0.2121	0.06061	0.3343
1083	chr3_30634911	3	30634911	0.278373	0.2121	0	0.3343
1084	chr3_30634944	3	30634944	0.266333	0.197	0.0303	0.3163
1085	chr3_30735053	3	30735053	0.278373	0.2121	0	0.3343
1086	chr3_30735123	3	30735123	0.289574	0.2273	0.0303	0.3512
1087	chr3_30871281	3	30871281	0.266333	0.197	0.0303	0.3163
1088	chr3_30891853	3	30891853	0.278373	0.2121	0	0.3343
1089	chr3_30906417	3	30906417	0.289574	0.2273	0.0303	0.3512
1090	chr3_30948867	3	30948867	0.15163	0.09091	0.1818	0.1653
1091	chr3_31017493	3	31017493	0.278373	0.2121	0	0.3343
1092	chr3_31069384	3	31069384	0.0830042	0.04545	0.09091	0.08678
1093	chr3_31345433	3	31345433	0.278373	0.2121	0	0.3343
1094	chr3_31409835	3	31409835	0.289574	0.2273	0.0303	0.3512
1095	chr3_31435675	3	31435675	0.374769	0.4848	0.9091	0.4995
1096	chr3_31509919	3	31509919	0.278373	0.2121	0	0.3343
1097	chr3_31584467	3	31584467	0	0	0	0
1098	chr3_31800155	3	31800155	0.372921	0.4545	0.06061	0.4959
1099	chr3_32253946	3	32253946	0.0570372	0.0303	0.06061	0.05877
1100	chr3_32434475	3	32434475	0.0293957	0.01515	0.0303	0.02984
1101	chr3_32524358	3	32524358	0	0	0	0
1102	chr3_32702819	3	32702819	0	0	0	0
1103	chr3_32873282	3	32873282	0	0	0	0
1104	chr3_32927543	3	32927543	0	0	0	0
1105	chr3_33990817	3	33990817	0.37408	0.4697	0.09091	0.4982
1106	chr3_34069975	3	34069975	0.372921	0.4545	0	0.4959
1107	chr3_34096583	3	34096583	0.372921	0.4545	0.1212	0.4959
1108	chr3_34101518	3	34101518	0.375	0.5	0.1515	0.5
1109	chr3_34412332	3	34412332	0	0	0	0
1110	chr3_34715459	3	34715459	0.207839	0.1364	0.1515	0.2355
1111	chr3_34718943	3	34718943	0.207839	0.1364	0.1515	0.2355
1112	chr3_34951215	3	34951215	0.171695	0.1061	0.0303	0.1896
1113	chr3_35096283	3	35096283	0.0570372	0.0303	0	0.05877
1114	chr3_35229136	3	35229136	0.171695	0.1061	0.0303	0.1896
1115	chr3_35274439	3	35274439	0.0830042	0.04545	0.0303	0.08678
1116	chr3_35517684	3	35517684	0	0	0	0
1117	chr3_35537954	3	35537954	0.0570372	0.0303	0	0.05877
1118	chr3_35612123	3	35612123	0.23923	0.1667	0.1515	0.2778
1119	chr3_35650298	3	35650298	0.0293957	0.01515	0.0303	0.02984
1120	chr3_35650404	3	35650404	0	0	0	0
1121	chr3_35668049	3	35668049	0.130235	0.07576	0.0303	0.14
1122	chr3_35771347	3	35771347	0.15163	0.09091	0.06061	0.1653
1123	chr3_35851172	3	35851172	0.299836	0.2424	0.06061	0.3673
1124	chr3_35893683	3	35893683	0.253245	0.1818	0.1212	0.2975
1125	chr3_35985792	3	35985792	0.15163	0.09091	0.06061	0.1653
1126	chr3_36149165	3	36149165	0.15163	0.09091	0.06061	0.1653
1127	chr3_36172727	3	36172727	0.253245	0.1818	0	0.2975
1128	chr3_36232007	3	36232007	0.266333	0.197	0.0303	0.3163
1129	chr3_36305753	3	36305753	0.23923	0.1667	0.0303	0.2778
1130	chr3_36472350	3	36472350	0.278373	0.2121	0	0.3343
1131	chr3_36561650	3	36561650	0.278373	0.2121	0	0.3343
1132	chr3_36849582	3	36849582	0.278373	0.2121	0	0.3343
1133	chr3_36875151	3	36875151	0.289574	0.2273	0.0303	0.3512
1134	chr3_37082132	3	37082132	0.366601	0.4091	0.09091	0.4835
1135	chr3_37086456	3	37086456	0.366601	0.4091	0.0303	0.4835
1136	chr3_37129075	3	37129075	0	0	0	0
1137	chr3_37159686	3	37159686	0.325966	0.2879	0.0303	0.41
1138	chr3_37159730	3	37159730	0.325966	0.2879	0.0303	0.41
1139	chr3_37204760	3	37204760	0.317996	0.2727	0.06061	0.3967
1140	chr3_37216378	3	37216378	0.325966	0.2879	0.0303	0.41
1141	chr3_37272281	3	37272281	0.278373	0.2121	0.1818	0.3343
1142	chr3_37665052	3	37665052	0.333179	0.303	0.1818	0.4224
1143	chr3_37742303	3	37742303	0.375	0.5	0.1515	0.5
1144	chr3_37855244	3	37855244	0.317996	0.2727	0.1212	0.3967
1145	chr3_37875476	3	37875476	0.107389	0.06061	0	0.1139
1146	chr3_37939490	3	37939490	0.171695	0.1061	0.0303	0.1896
1147	chr3_37961034	3	37961034	0.37408	0.4697	0.09091	0.4982
1148	chr3_37983152	3	37983152	0.0570372	0.0303	0	0.05877
1149	chr3_38005119	3	38005119	0.299836	0.2424	0.06061	0.3673
1150	chr3_38086142	3	38086142	0.207839	0.1364	0.1515	0.2355
1151	chr3_38281590	3	38281590	0.107389	0.06061	0.06061	0.1139
1152	chr3_38357266	3	38357266	0.107389	0.06061	0	0.1139
1153	chr3_38357277	3	38357277	0.372921	0.4545	0.1212	0.4959
1154	chr3_38387137	3	38387137	0.345667	0.3333	0.6061	0.4444
1155	chr3_38394176	3	38394176	0.317996	0.2727	0	0.3967
1156	chr3_38433799	3	38433799	0.0293957	0.01515	0.0303	0.02984
1157	chr3_38475011	3	38475011	0.190332	0.1212	0.1212	0.213
1158	chr3_38494896	3	38494896	0.0830042	0.04545	0.0303	0.08678
1159	chr3_38729841	3	38729841	0.289574	0.2273	0.0303	0.3512
1160	chr3_38797416	3	38797416	0.266333	0.197	0.0303	0.3163
1161	chr3_38804614	3	38804614	0.266333	0.197	0.0303	0.3163
1162	chr3_38848339	3	38848339	0.363489	0.3939	0.1212	0.4775
1163	chr3_38941589	3	38941589	0.190332	0.1212	0.2424	0.213
1164	chr3_39351690	3	39351690	0.107389	0.06061	0.06061	0.1139
1165	chr3_39370068	3	39370068	0.107389	0.06061	0.06061	0.1139
1166	chr3_39456993	3	39456993	0	0	0	0
1167	chr3_39476301	3	39476301	0	0	0	0
1168	chr3_39521324	3	39521324	0.130235	0.07576	0.0303	0.14
1169	chr3_39790874	3	39790874	0.278373	0.2121	0.1818	0.3343
1170	chr3_39794956	3	39794956	0.289574	0.2273	0.09091	0.3512
1171	chr3_39798547	3	39798547	0.0830042	0.04545	0.0303	0.08678
1172	chr3_39798548	3	39798548	0.299836	0.2424	0.1212	0.3673
1173	chr3_39816133	3	39816133	0.0293957	0.01515	0.0303	0.02984
1174	chr3_39912383	3	39912383	0.325966	0.2879	0.1515	0.41
1175	chr3_39916281	3	39916281	0.333179	0.303	0.1212	0.4224
1176	chr3_39952588	3	39952588	0.0830042	0.04545	0.0303	0.08678
1177	chr3_40001175	3	40001175	0.0830042	0.04545	0.0303	0.08678
1178	chr3_40108270	3	40108270	0.0830042	0.04545	0.0303	0.08678
1179	chr3_40163470	3	40163470	0	0	0	0
1180	chr3_40166159	3	40166159	0.0830042	0.04545	0.0303	0.08678
1181	chr3_40178088	3	40178088	0.0570372	0.0303	0	0.05877
1182	chr3_40240329	3	40240329	0.37408	0.4697	0.09091	0.4982
1183	chr3_40301918	3	40301918	0.107389	0.06061	0	0.1139
1184	chr3_40331822	3	40331822	0.0293957	0.01515	0.0303	0.02984
1185	chr3_40339831	3	40339831	0.278373	0.2121	0.06061	0.3343
1186	chr3_40350749	3	40350749	0.37408	0.4697	0.1515	0.4982
1187	chr3_40352939	3	40352939	0.299836	0.2424	0.1212	0.3673
1188	chr3_40353371	3	40353371	0.37408	0.4697	0.09091	0.4982
1189	chr3_40374069	3	40374069	0.299836	0.2424	0.06061	0.3673
1190	chr3_40477409	3	40477409	0.23923	0.1667	0.09091	0.2778
1191	chr3_40477462	3	40477462	0.266333	0.197	0.09091	0.3163
1192	chr3_40546009	3	40546009	0.130235	0.07576	0.0303	0.14
1193	chr3_40546029	3	40546029	0.190332	0.1212	0.1212	0.213
1194	chr3_40693288	3	40693288	0.23923	0.1667	0.09091	0.2778
1195	chr3_40693341	3	40693341	0.278373	0.2121	0.1212	0.3343
1196	chr3_40699200	3	40699200	0.299836	0.2424	0.06061	0.3673
1197	chr3_40713540	3	40713540	0.207839	0.1364	0.09091	0.2355
1198	chr3_40770079	3	40770079	0.278373	0.2121	0.1818	0.3343
1199	chr3_40770108	3	40770108	0.278373	0.2121	0.06061	0.3343
1200	chr3_40771885	3	40771885	0.266333	0.197	0.0303	0.3163
1201	chr3_40771977	3	40771977	0.359879	0.3788	0.1515	0.4706
1202	chr3_40820585	3	40820585	0.15163	0.09091	0.1818	0.1653
1203	chr3_40820628	3	40820628	0.0830042	0.04545	0.0303	0.08678
1204	chr3_40896260	3	40896260	0.37408	0.4697	0.09091	0.4982
1205	chr3_40909092	3	40909092	0.107389	0.06061	0	0.1139
1206	chr3_40912428	3	40912428	0.15163	0.09091	0.06061	0.1653
1207	chr3_40918525	3	40918525	0.107389	0.06061	0	0.1139
1208	chr3_40918607	3	40918607	0.107389	0.06061	0	0.1139
1209	chr3_40928011	3	40928011	0	0	0	0
1210	chr3_40937200	3	40937200	0.15163	0.09091	0.06061	0.1653
1211	chr3_40939257	3	40939257	0	0	0	0
1212	chr3_40939285	3	40939285	0.23923	0.1667	0.0303	0.2778
1213	chr3_40940985	3	40940985	0.0293957	0.01515	0.0303	0.02984
1214	chr3_40957819	3	40957819	0.23923	0.1667	0.0303	0.2778
1215	chr3_40958305	3	40958305	0.23923	0.1667	0.0303	0.2778
1216	chr3_40985847	3	40985847	0.345667	0.3333	0.1212	0.4444
1217	chr3_40990862	3	40990862	0.289574	0.2273	0.0303	0.3512
1218	chr3_41067137	3	41067137	0.253245	0.1818	0.1818	0.2975
1219	chr3_41097012	3	41097012	0.355703	0.3636	0.06061	0.4628
1220	chr3_41185505	3	41185505	0.0570372	0.0303	0	0.05877
1221	chr3_41236947	3	41236947	0.0830042	0.04545	0.0303	0.08678
1222	chr3_41264760	3	41264760	0.0570372	0.0303	0	0.05877
1223	chr3_41265181	3	41265181	0.0570372	0.0303	0	0.05877
1224	chr3_41399433	3	41399433	0.15163	0.09091	0.06061	0.1653
1225	chr3_41613444	3	41613444	0.0570372	0.0303	0	0.05877
1226	chr3_41626394	3	41626394	0.224046	0.1515	0	0.2571
1227	chr3_41642884	3	41642884	0.325966	0.2879	0.09091	0.41
1228	chr3_41740021	3	41740021	0.107389	0.06061	0.06061	0.1139
1229	chr3_41801626	3	41801626	0	0	0	0
1230	chr3_41802714	3	41802714	0	0	0	0
1231	chr3_41805904	3	41805904	0	0	0	0
1232	chr3_41897830	3	41897830	0.372921	0.4545	0.06061	0.4959
1233	chr3_41979395	3	41979395	0.350994	0.3485	0.2121	0.4541
1234	chr3_41998399	3	41998399	0.345667	0.3333	0.1212	0.4444
1235	chr3_42003800	3	42003800	0.350994	0.3485	0.1515	0.4541
1236	chr3_42140455	3	42140455	0.339764	0.3182	0.0303	0.4339
1237	chr3_42163738	3	42163738	0.345667	0.3333	0.1212	0.4444
1238	chr3_42184131	3	42184131	0.350994	0.3485	0.1515	0.4541
1239	chr3_42184207	3	42184207	0.363489	0.3939	0.2424	0.4775
1240	chr3_42194349	3	42194349	0.0830042	0.04545	0.09091	0.08678
1241	chr3_42194398	3	42194398	0.0570372	0.0303	0.06061	0.05877
1242	chr3_42213104	3	42213104	0.345667	0.3333	0.06061	0.4444
1243	chr3_42463749	3	42463749	0.130235	0.07576	0.09091	0.14
1244	chr3_42463815	3	42463815	0.207839	0.1364	0.0303	0.2355
1245	chr3_42471330	3	42471330	0.107389	0.06061	0	0.1139
1246	chr3_42493059	3	42493059	0.0570372	0.0303	0.06061	0.05877
1247	chr3_42809407	3	42809407	0.278373	0.2121	0.4242	0.3343
1248	chr3_42984672	3	42984672	0.355703	0.3636	0.1818	0.4628
1249	chr3_43344614	3	43344614	0.253245	0.1818	0.06061	0.2975
1250	chr3_43371305	3	43371305	0.171695	0.1061	0.0303	0.1896
1251	chr3_43562898	3	43562898	0.355703	0.3636	0.1818	0.4628
1252	chr3_43798862	3	43798862	0.0830042	0.04545	0.0303	0.08678
1253	chr3_43809583	3	43809583	0.0830042	0.04545	0.0303	0.08678
1254	chr3_43823443	3	43823443	0.0830042	0.04545	0.0303	0.08678
1255	chr3_43833282	3	43833282	0.107389	0.06061	0.06061	0.1139
1256	chr3_44040316	3	44040316	0.253245	0.1818	0.1212	0.2975
1257	chr3_44067417	3	44067417	0.0830042	0.04545	0.0303	0.08678
1258	chr3_44106538	3	44106538	0.333179	0.303	0.06061	0.4224
1259	chr3_44244668	3	44244668	0.299836	0.2424	0.06061	0.3673
1260	chr3_44264167	3	44264167	0.15163	0.09091	0	0.1653
1261	chr3_44313580	3	44313580	0.0830042	0.04545	0.0303	0.08678
1262	chr3_44403033	3	44403033	0.366601	0.4091	0.3333	0.4835
1263	chr3_44426264	3	44426264	0.345667	0.3333	0.1818	0.4444
1264	chr3_44605774	3	44605774	0.0830042	0.04545	0.0303	0.08678
1265	chr3_44609341	3	44609341	0.130235	0.07576	0.0303	0.14
1266	chr3_44654940	3	44654940	0.107389	0.06061	0.06061	0.1139
1267	chr3_44693304	3	44693304	0.309337	0.2576	0.0303	0.3825
1268	chr3_44734020	3	44734020	0.107389	0.06061	0.1212	0.1139
1269	chr3_44786975	3	44786975	0.130235	0.07576	0.09091	0.14
1270	chr3_44798522	3	44798522	0.15163	0.09091	0.06061	0.1653
1271	chr3_44799953	3	44799953	0.171695	0.1061	0.0303	0.1896
1272	chr3_44818272	3	44818272	0.207839	0.1364	0.1515	0.2355
1273	chr3_44841122	3	44841122	0.289574	0.2273	0.09091	0.3512
1274	chr3_44844991	3	44844991	0.224046	0.1515	0.1212	0.2571
1275	chr3_44845035	3	44845035	0.171695	0.1061	0.1515	0.1896
1276	chr3_44872399	3	44872399	0.190332	0.1212	0.1212	0.213
1277	chr3_44878495	3	44878495	0.171695	0.1061	0.09091	0.1896
1278	chr3_45009867	3	45009867	0.15163	0.09091	0.1212	0.1653
1279	chr3_45018581	3	45018581	0.171695	0.1061	0.09091	0.1896
1280	chr3_45113728	3	45113728	0.190332	0.1212	0.06061	0.213
1281	chr3_45149666	3	45149666	0.317996	0.2727	0.06061	0.3967
1282	chr3_45149734	3	45149734	0.23923	0.1667	0.09091	0.2778
1283	chr3_45159361	3	45159361	0	0	0	0
1284	chr3_45161256	3	45161256	0.317996	0.2727	0.1212	0.3967
1285	chr3_45225577	3	45225577	0.15163	0.09091	0.1212	0.1653
1286	chr3_45251712	3	45251712	0.0293957	0.01515	0.0303	0.02984
1287	chr3_45373355	3	45373355	0.299836	0.2424	0.1212	0.3673
1288	chr3_45394074	3	45394074	0.23923	0.1667	0.09091	0.2778
1289	chr3_45402178	3	45402178	0.23923	0.1667	0.09091	0.2778
1290	chr3_45402286	3	45402286	0.23923	0.1667	0.09091	0.2778
1291	chr3_45411612	3	45411612	0.23923	0.1667	0.09091	0.2778
1292	chr3_45441327	3	45441327	0.23923	0.1667	0.09091	0.2778
1293	chr3_45441329	3	45441329	0	0	0	0
1294	chr3_45648654	3	45648654	0.289574	0.2273	0.4545	0.3512
1295	chr3_45655627	3	45655627	0.299836	0.2424	0.06061	0.3673
1296	chr3_45769796	3	45769796	0.253245	0.1818	0.06061	0.2975
1297	chr3_45769816	3	45769816	0.369188	0.4242	0.06061	0.4885
1298	chr3_45895425	3	45895425	0.253245	0.1818	0.06061	0.2975
1299	chr3_45990221	3	45990221	0.278373	0.2121	0.1212	0.3343
1300	chr3_45994991	3	45994991	0.266333	0.197	0.0303	0.3163
1301	chr3_46069781	3	46069781	0	0	0	0
1302	chr3_46082181	3	46082181	0.371301	0.4394	0.0303	0.4927
1303	chr3_46088251	3	46088251	0.372921	0.4545	0.1212	0.4959
1304	chr3_46122095	3	46122095	0.372921	0.4545	0.06061	0.4959
1305	chr3_46146163	3	46146163	0.374769	0.4848	0.06061	0.4995
1306	chr3_46147102	3	46147102	0.37408	0.4697	0.0303	0.4982
1307	chr3_46198658	3	46198658	0.369188	0.4242	0.06061	0.4885
1308	chr3_46211062	3	46211062	0.37408	0.4697	0.09091	0.4982
1309	chr3_46218180	3	46218180	0.15163	0.09091	0	0.1653
1310	chr3_46224410	3	46224410	0.371301	0.4394	0.1515	0.4927
1311	chr3_46241954	3	46241954	0.333179	0.303	0.06061	0.4224
1312	chr3_46264207	3	46264207	0.266333	0.197	0.0303	0.3163
1313	chr3_46295009	3	46295009	0.278373	0.2121	0.06061	0.3343
1314	chr3_46295015	3	46295015	0.0570372	0.0303	0	0.05877
1315	chr3_46295074	3	46295074	0.278373	0.2121	0.06061	0.3343
1316	chr3_46308465	3	46308465	0.375	0.5	0.0303	0.5
1317	chr3_46328506	3	46328506	0.363489	0.3939	0.1212	0.4775
1318	chr3_46375038	3	46375038	0.190332	0.1212	0.06061	0.213
1319	chr3_46385141	3	46385141	0.37408	0.4697	0.09091	0.4982
1320	chr3_46403839	3	46403839	0.171695	0.1061	0.1515	0.1896
1321	chr3_46447391	3	46447391	0.0570372	0.0303	0	0.05877
1322	chr3_46591099	3	46591099	0.15163	0.09091	0	0.1653
1323	chr3_46591143	3	46591143	0.15163	0.09091	0.06061	0.1653
1324	chr3_46615910	3	46615910	0.171695	0.1061	0.0303	0.1896
1325	chr3_46620232	3	46620232	0	0	0	0
1326	chr3_46643550	3	46643550	0	0	0	0
1327	chr3_46653707	3	46653707	0.171695	0.1061	0.0303	0.1896
1328	chr3_46695172	3	46695172	0	0	0	0
1329	chr3_46695255	3	46695255	0.171695	0.1061	0.0303	0.1896
1330	chr3_46698918	3	46698918	0	0	0	0
1331	chr3_46786107	3	46786107	0.15163	0.09091	0	0.1653
1332	chr3_46789063	3	46789063	0.130235	0.07576	0.0303	0.14
1333	chr3_46792523	3	46792523	0.130235	0.07576	0.0303	0.14
1334	chr3_46909944	3	46909944	0	0	0	0
1335	chr3_46935838	3	46935838	0	0	0	0
1336	chr3_46940162	3	46940162	0	0	0	0
1337	chr3_46983049	3	46983049	0.15163	0.09091	0	0.1653
1338	chr3_46988382	3	46988382	0.190332	0.1212	0.06061	0.213
1339	chr3_47058372	3	47058372	0.0570372	0.0303	0	0.05877
1340	chr3_47072096	3	47072096	0.366601	0.4091	0.0303	0.4835
1341	chr3_47072159	3	47072159	0.359879	0.3788	0.0303	0.4706
1342	chr3_47074881	3	47074881	0.0293957	0.01515	0.0303	0.02984
1343	chr3_47118147	3	47118147	0.372921	0.4545	0.06061	0.4959
1344	chr3_47118185	3	47118185	0.369188	0.4242	0.06061	0.4885
1345	chr3_47121627	3	47121627	0	0	0	0
1346	chr3_47122069	3	47122069	0	0	0	0
1347	chr3_47144515	3	47144515	0	0	0	0
1348	chr3_47152661	3	47152661	0.372921	0.4545	0.06061	0.4959
1349	chr3_47161790	3	47161790	0.371301	0.4394	0.0303	0.4927
1350	chr3_47197452	3	47197452	0.363489	0.3939	0	0.4775
1351	chr3_47211468	3	47211468	0.366601	0.4091	0.09091	0.4835
1352	chr3_47233555	3	47233555	0	0	0	0
1353	chr3_47244566	3	47244566	0.363489	0.3939	0	0.4775
1354	chr3_47249533	3	47249533	0	0	0	0
1355	chr3_47335572	3	47335572	0.345667	0.3333	0.06061	0.4444
1356	chr3_47336110	3	47336110	0	0	0	0
1357	chr3_47465801	3	47465801	0.374769	0.4848	0.1212	0.4995
1358	chr3_47465901	3	47465901	0.37408	0.4697	0.0303	0.4982
1359	chr3_47471388	3	47471388	0.374769	0.4848	0.06061	0.4995
1360	chr3_47558684	3	47558684	0.372921	0.4545	0.06061	0.4959
1361	chr3_47597306	3	47597306	0.372921	0.4545	0.06061	0.4959
1362	chr3_47610355	3	47610355	0.374769	0.4848	0.06061	0.4995
1363	chr3_47718719	3	47718719	0	0	0	0
1364	chr4_98386	4	98386	0.171695	0.1061	0.0303	0.1896
1365	chr4_107456	4	107456	0.15163	0.09091	0.06061	0.1653
1366	chr4_111211	4	111211	0.224046	0.1515	0.06061	0.2571
1367	chr4_179278	4	179278	0.171695	0.1061	0.0303	0.1896
1368	chr4_325494	4	325494	0.345667	0.3333	0.06061	0.4444
1369	chr4_336501	4	336501	0.15163	0.09091	0.1818	0.1653
1370	chr4_370699	4	370699	0.107389	0.06061	0	0.1139
1371	chr4_430050	4	430050	0.372921	0.4545	0.06061	0.4959
1372	chr4_430068	4	430068	0.372921	0.4545	0.1212	0.4959
1373	chr4_452835	4	452835	0.374769	0.4848	0.1212	0.4995
1374	chr4_467376	4	467376	0.359879	0.3788	0.09091	0.4706
1375	chr4_483508	4	483508	0.23923	0.1667	0.0303	0.2778
1376	chr4_893579	4	893579	0.333179	0.303	0.06061	0.4224
1377	chr4_937755	4	937755	0.130235	0.07576	0.0303	0.14
1378	chr4_998792	4	998792	0.266333	0.197	0.0303	0.3163
1379	chr4_1047166	4	1047166	0.224046	0.1515	0.06061	0.2571
1380	chr4_1048338	4	1048338	0.171695	0.1061	0.0303	0.1896
1381	chr4_1118351	4	1118351	0.0830042	0.04545	0.0303	0.08678
1382	chr4_1128336	4	1128336	0.171695	0.1061	0.0303	0.1896
1383	chr4_1128430	4	1128430	0.171695	0.1061	0.0303	0.1896
1384	chr4_1148358	4	1148358	0.266333	0.197	0.0303	0.3163
1385	chr4_1148405	4	1148405	0.266333	0.197	0.0303	0.3163
1386	chr4_1155343	4	1155343	0.190332	0.1212	0.06061	0.213
1387	chr4_1224854	4	1224854	0.190332	0.1212	0.2424	0.213
1388	chr4_1254135	4	1254135	0.0570372	0.0303	0.06061	0.05877
1389	chr4_1289444	4	1289444	0	0	0	0
1390	chr4_1493019	4	1493019	0	0	0	0
1391	chr4_1526288	4	1526288	0.333179	0.303	0.06061	0.4224
1392	chr4_1539613	4	1539613	0.355703	0.3636	0.06061	0.4628
1393	chr4_1539788	4	1539788	0.355703	0.3636	0.06061	0.4628
1394	chr4_1539860	4	1539860	0.355703	0.3636	0.06061	0.4628
1395	chr4_1751000	4	1751000	0	0	0	0
1396	chr4_1838607	4	1838607	0	0	0	0
1397	chr4_1849423	4	1849423	0	0	0	0
1398	chr4_1897546	4	1897546	0.15163	0.09091	0.06061	0.1653
1399	chr4_1907330	4	1907330	0.23923	0.1667	0.3333	0.2778
1400	chr4_2045637	4	2045637	0.317996	0.2727	0.06061	0.3967
1401	chr4_2046089	4	2046089	0.366601	0.4091	0.09091	0.4835
1402	chr4_2103222	4	2103222	0.107389	0.06061	0	0.1139
1403	chr4_2118739	4	2118739	0.107389	0.06061	0	0.1139
1404	chr4_2125826	4	2125826	0.130235	0.07576	0.0303	0.14
1405	chr4_2131435	4	2131435	0.107389	0.06061	0	0.1139
1406	chr4_2188543	4	2188543	0.107389	0.06061	0	0.1139
1407	chr4_2190806	4	2190806	0.107389	0.06061	0	0.1139
1408	chr4_2202205	4	2202205	0.107389	0.06061	0	0.1139
1409	chr4_2202240	4	2202240	0.107389	0.06061	0	0.1139
1410	chr4_2259594	4	2259594	0.107389	0.06061	0	0.1139
1411	chr4_2326823	4	2326823	0.107389	0.06061	0	0.1139
1412	chr4_2356233	4	2356233	0.107389	0.06061	0	0.1139
1413	chr4_2482039	4	2482039	0.107389	0.06061	0	0.1139
1414	chr4_2570610	4	2570610	0.107389	0.06061	0	0.1139
1415	chr4_2605154	4	2605154	0.107389	0.06061	0	0.1139
1416	chr4_2617672	4	2617672	0.333179	0.303	0.06061	0.4224
1417	chr4_2698945	4	2698945	0.107389	0.06061	0	0.1139
1418	chr4_2705839	4	2705839	0.363489	0.3939	0.06061	0.4775
1419	chr4_2756713	4	2756713	0.366601	0.4091	0.1515	0.4835
1420	chr4_2927233	4	2927233	0.289574	0.2273	0.0303	0.3512
1421	chr4_3157990	4	3157990	0.317996	0.2727	0.1212	0.3967
1422	chr4_3260690	4	3260690	0.266333	0.197	0.0303	0.3163
1423	chr4_3291774	4	3291774	0.317996	0.2727	0.1818	0.3967
1424	chr4_3291838	4	3291838	0.325966	0.2879	0.09091	0.41
1425	chr4_3314514	4	3314514	0	0	0	0
1426	chr4_3480870	4	3480870	0.253245	0.1818	0.1212	0.2975
1427	chr4_3583085	4	3583085	0.325966	0.2879	0.09091	0.41
1428	chr4_3670068	4	3670068	0.325966	0.2879	0.1515	0.41
1429	chr4_3672663	4	3672663	0.309337	0.2576	0.0303	0.3825
1430	chr4_3757505	4	3757505	0.171695	0.1061	0.0303	0.1896
1431	chr4_3888043	4	3888043	0.253245	0.1818	0.1818	0.2975
1432	chr4_3960646	4	3960646	0.15163	0.09091	0	0.1653
1433	chr4_4018441	4	4018441	0.130235	0.07576	0.0303	0.14
1434	chr4_4054254	4	4054254	0.309337	0.2576	0.1515	0.3825
1435	chr4_4059497	4	4059497	0.278373	0.2121	0.1212	0.3343
1436	chr4_4116086	4	4116086	0.130235	0.07576	0.0303	0.14
1437	chr4_4136016	4	4136016	0.289574	0.2273	0.09091	0.3512
1438	chr4_4138406	4	4138406	0.253245	0.1818	0.06061	0.2975
1439	chr4_4149077	4	4149077	0.309337	0.2576	0.0303	0.3825
1440	chr4_4415610	4	4415610	0.299836	0.2424	0.1212	0.3673
1441	chr4_4469728	4	4469728	0.278373	0.2121	0	0.3343
1442	chr4_4574120	4	4574120	0.253245	0.1818	0.06061	0.2975
1443	chr4_4820276	4	4820276	0.207839	0.1364	0.1515	0.2355
1444	chr4_4926616	4	4926616	0.207839	0.1364	0.0303	0.2355
1445	chr4_4926980	4	4926980	0.190332	0.1212	0.06061	0.213
1446	chr4_4965610	4	4965610	0.207839	0.1364	0.0303	0.2355
1447	chr4_4973798	4	4973798	0	0	0	0
1448	chr4_5052611	4	5052611	0.0293957	0.01515	0.0303	0.02984
1449	chr4_5056782	4	5056782	0.190332	0.1212	0	0.213
1450	chr4_5143713	4	5143713	0	0	0	0
1451	chr4_5216638	4	5216638	0.253245	0.1818	0.06061	0.2975
1452	chr4_5218524	4	5218524	0.224046	0.1515	0.1212	0.2571
1453	chr4_5218603	4	5218603	0.253245	0.1818	0.06061	0.2975
1454	chr4_5287006	4	5287006	0	0	0	0
1455	chr4_5313531	4	5313531	0	0	0	0
1456	chr4_5313608	4	5313608	0	0	0	0
1457	chr4_5336070	4	5336070	0.0293957	0.01515	0.0303	0.02984
1458	chr4_5384217	4	5384217	0	0	0	0
1459	chr4_5560840	4	5560840	0	0	0	0
1460	chr4_5703996	4	5703996	0.190332	0.1212	0.06061	0.213
1461	chr4_5722166	4	5722166	0.0830042	0.04545	0.09091	0.08678
1462	chr4_5815692	4	5815692	0	0	0	0
1463	chr4_6094771	4	6094771	0	0	0	0
1464	chr4_6095011	4	6095011	0.107389	0.06061	0	0.1139
1465	chr4_6186811	4	6186811	0.0570372	0.0303	0	0.05877
1466	chr4_6199607	4	6199607	0.0570372	0.0303	0	0.05877
1467	chr4_6234283	4	6234283	0.0570372	0.0303	0	0.05877
1468	chr4_6238558	4	6238558	0.0570372	0.0303	0	0.05877
1469	chr4_6268560	4	6268560	0.289574	0.2273	0.1515	0.3512
1470	chr4_6278467	4	6278467	0.333179	0.303	0.06061	0.4224
1471	chr4_6348176	4	6348176	0.266333	0.197	0.09091	0.3163
1472	chr4_6548961	4	6548961	0	0	0	0
1473	chr4_6657550	4	6657550	0.369188	0.4242	0.7879	0.4885
1474	chr4_6705452	4	6705452	0	0	0	0
1475	chr4_6885597	4	6885597	0.207839	0.1364	0.0303	0.2355
1476	chr4_6897418	4	6897418	0.15163	0.09091	0	0.1653
1477	chr4_6923388	4	6923388	0	0	0	0
1478	chr4_6923413	4	6923413	0.130235	0.07576	0.0303	0.14
1479	chr4_6923465	4	6923465	0.15163	0.09091	0	0.1653
1480	chr4_6926507	4	6926507	0.15163	0.09091	0	0.1653
1481	chr4_6928450	4	6928450	0.15163	0.09091	0	0.1653
1482	chr4_6930537	4	6930537	0.207839	0.1364	0.09091	0.2355
1483	chr4_6977830	4	6977830	0.253245	0.1818	0.06061	0.2975
1484	chr4_6985084	4	6985084	0.253245	0.1818	0.1212	0.2975
1485	chr4_6986912	4	6986912	0.207839	0.1364	0.0303	0.2355
1486	chr4_6986954	4	6986954	0.224046	0.1515	0.06061	0.2571
1487	chr4_7039831	4	7039831	0.15163	0.09091	0	0.1653
1488	chr4_7087816	4	7087816	0.266333	0.197	0.09091	0.3163
1489	chr4_7213250	4	7213250	0.190332	0.1212	0	0.213
1490	chr4_7312688	4	7312688	0	0	0	0
1491	chr4_7335846	4	7335846	0	0	0	0
1492	chr4_7774629	4	7774629	0.325966	0.2879	0.09091	0.41
1493	chr4_7926128	4	7926128	0.0830042	0.04545	0.0303	0.08678
1494	chr4_7926134	4	7926134	0.253245	0.1818	0.06061	0.2975
1495	chr4_7948499	4	7948499	0.333179	0.303	0.1212	0.4224
1496	chr4_8027684	4	8027684	0.359879	0.3788	0.0303	0.4706
1497	chr4_8093826	4	8093826	0	0	0	0
1498	chr4_8093828	4	8093828	0.253245	0.1818	0	0.2975
1499	chr4_8138249	4	8138249	0.278373	0.2121	0.1212	0.3343
1500	chr4_8138265	4	8138265	0.23923	0.1667	0.09091	0.2778
1501	chr4_8204812	4	8204812	0.253245	0.1818	0.1212	0.2975
1502	chr4_8238395	4	8238395	0.0570372	0.0303	0	0.05877
1503	chr4_8243580	4	8243580	0	0	0	0
1504	chr4_8304196	4	8304196	0.15163	0.09091	0.06061	0.1653
1505	chr4_8314553	4	8314553	0.0570372	0.0303	0.06061	0.05877
1506	chr4_8434506	4	8434506	0	0	0	0
1507	chr4_8519025	4	8519025	0.363489	0.3939	0.06061	0.4775
1508	chr4_8528648	4	8528648	0.130235	0.07576	0.1515	0.14
1509	chr4_8537967	4	8537967	0.372921	0.4545	0	0.4959
1510	chr4_8547583	4	8547583	0.359879	0.3788	0.09091	0.4706
1511	chr4_8550573	4	8550573	0.107389	0.06061	0.06061	0.1139
1512	chr4_8550690	4	8550690	0.369188	0.4242	0.1212	0.4885
1513	chr4_8559741	4	8559741	0.0570372	0.0303	0	0.05877
1514	chr4_8566598	4	8566598	0.0830042	0.04545	0.0303	0.08678
1515	chr4_8602149	4	8602149	0.0830042	0.04545	0.0303	0.08678
1516	chr4_8644002	4	8644002	0.355703	0.3636	0.1212	0.4628
1517	chr4_8859938	4	8859938	0.107389	0.06061	0	0.1139
1518	chr4_8866348	4	8866348	0.107389	0.06061	0	0.1139
1519	chr4_8913482	4	8913482	0.130235	0.07576	0.0303	0.14
1520	chr4_8941072	4	8941072	0.0830042	0.04545	0.0303	0.08678
1521	chr4_8967655	4	8967655	0.355703	0.3636	0.1818	0.4628
1522	chr4_8969437	4	8969437	0.359879	0.3788	0.09091	0.4706
1523	chr4_8998298	4	8998298	0.366601	0.4091	0.1515	0.4835
1524	chr4_9081196	4	9081196	0.0570372	0.0303	0	0.05877
1525	chr4_9091167	4	9091167	0.266333	0.197	0.0303	0.3163
1526	chr4_9146726	4	9146726	0.363489	0.3939	0	0.4775
1527	chr4_9157369	4	9157369	0.366601	0.4091	0.09091	0.4835
1528	chr4_9167342	4	9167342	0.369188	0.4242	0.1212	0.4885
1529	chr4_9169156	4	9169156	0.363489	0.3939	0.06061	0.4775
1530	chr4_9169196	4	9169196	0.369188	0.4242	0.1212	0.4885
1531	chr4_9176503	4	9176503	0.359879	0.3788	0.0303	0.4706
1532	chr4_9233023	4	9233023	0.0570372	0.0303	0	0.05877
1533	chr4_9259792	4	9259792	0.366601	0.4091	0.1515	0.4835
1534	chr4_9259867	4	9259867	0.0830042	0.04545	0.0303	0.08678
1535	chr4_9296672	4	9296672	0.0570372	0.0303	0.06061	0.05877
1536	chr4_9733490	4	9733490	0.289574	0.2273	0.0303	0.3512
1537	chr4_9733517	4	9733517	0.130235	0.07576	0.0303	0.14
1538	chr4_9806096	4	9806096	0.0293957	0.01515	0.0303	0.02984
1539	chr4_9818147	4	9818147	0.207839	0.1364	0.0303	0.2355
1540	chr4_10121685	4	10121685	0.0570372	0.0303	0.06061	0.05877
1541	chr4_10245627	4	10245627	0.359879	0.3788	0.1515	0.4706
1542	chr4_10378918	4	10378918	0.190332	0.1212	0.1818	0.213
1543	chr4_10469961	4	10469961	0.339764	0.3182	0.6364	0.4339
1544	chr4_10588018	4	10588018	0.0570372	0.0303	0.06061	0.05877
1545	chr4_10752385	4	10752385	0.359879	0.3788	0.09091	0.4706
1546	chr4_11009305	4	11009305	0.350994	0.3485	0.0303	0.4541
1547	chr4_11032925	4	11032925	0.278373	0.2121	0.06061	0.3343
1548	chr4_11075013	4	11075013	0.317996	0.2727	0.06061	0.3967
1549	chr4_11075117	4	11075117	0.309337	0.2576	0.09091	0.3825
1550	chr4_11075204	4	11075204	0.309337	0.2576	0.09091	0.3825
1551	chr4_11075638	4	11075638	0.363489	0.3939	0.1212	0.4775
1552	chr4_11102443	4	11102443	0.0830042	0.04545	0.0303	0.08678
1553	chr4_11174445	4	11174445	0.0830042	0.04545	0.0303	0.08678
1554	chr4_11218997	4	11218997	0.278373	0.2121	0.06061	0.3343
1555	chr4_11345326	4	11345326	0.0570372	0.0303	0.06061	0.05877
1556	chr4_11452607	4	11452607	0.369188	0.4242	0.06061	0.4885
1557	chr4_11560322	4	11560322	0.278373	0.2121	0.06061	0.3343
1558	chr4_11560423	4	11560423	0.309337	0.2576	0.1515	0.3825
1559	chr4_11923084	4	11923084	0.289574	0.2273	0.09091	0.3512
1560	chr4_11923345	4	11923345	0.266333	0.197	0.0303	0.3163
1561	chr4_11959905	4	11959905	0.107389	0.06061	0.06061	0.1139
1562	chr4_12036895	4	12036895	0.15163	0.09091	0.1212	0.1653
1563	chr4_12051973	4	12051973	0.0830042	0.04545	0.0303	0.08678
1564	chr4_12109849	4	12109849	0.0830042	0.04545	0.0303	0.08678
1565	chr4_13333375	4	13333375	0.0570372	0.0303	0	0.05877
1566	chr4_13380011	4	13380011	0.171695	0.1061	0.0303	0.1896
1567	chr4_13499727	4	13499727	0.333179	0.303	0.06061	0.4224
1568	chr4_14240864	4	14240864	0.278373	0.2121	0.06061	0.3343
1569	chr4_14534740	4	14534740	0.299836	0.2424	0.06061	0.3673
1570	chr4_14689041	4	14689041	0.299836	0.2424	0.1818	0.3673
1571	chr4_14924361	4	14924361	0.253245	0.1818	0	0.2975
1572	chr4_14952344	4	14952344	0.266333	0.197	0.09091	0.3163
1573	chr4_14964202	4	14964202	0.278373	0.2121	0.06061	0.3343
1574	chr4_14968661	4	14968661	0.309337	0.2576	0.1515	0.3825
1575	chr4_14993068	4	14993068	0.0293957	0.01515	0.0303	0.02984
1576	chr4_14994842	4	14994842	0.0570372	0.0303	0.06061	0.05877
1577	chr4_15062344	4	15062344	0	0	0	0
1578	chr4_15674092	4	15674092	0	0	0	0
1579	chr4_15685393	4	15685393	0.0293957	0.01515	0.0303	0.02984
1580	chr4_15777087	4	15777087	0.0293957	0.01515	0.0303	0.02984
1581	chr4_15958201	4	15958201	0.0570372	0.0303	0	0.05877
1582	chr4_16904857	4	16904857	0.0293957	0.01515	0.0303	0.02984
1583	chr4_16904930	4	16904930	0.107389	0.06061	0.06061	0.1139
1584	chr4_17157990	4	17157990	0.0570372	0.0303	0	0.05877
1585	chr4_17158009	4	17158009	0.0293957	0.01515	0.0303	0.02984
1586	chr4_17275642	4	17275642	0.0293957	0.01515	0.0303	0.02984
1587	chr4_17454532	4	17454532	0.371301	0.4394	0.1515	0.4927
1588	chr4_17454554	4	17454554	0.0830042	0.04545	0.0303	0.08678
1589	chr4_17463088	4	17463088	0.0830042	0.04545	0.0303	0.08678
1590	chr4_17493109	4	17493109	0.0570372	0.0303	0	0.05877
1591	chr4_17969486	4	17969486	0.0570372	0.0303	0	0.05877
1592	chr4_18131765	4	18131765	0.107389	0.06061	0.06061	0.1139
1593	chr4_18502472	4	18502472	0.0830042	0.04545	0.09091	0.08678
1594	chr4_18506090	4	18506090	0.0570372	0.0303	0	0.05877
1595	chr4_19275043	4	19275043	0.366601	0.4091	0.8182	0.4835
1596	chr4_19339982	4	19339982	0.0570372	0.0303	0	0.05877
1597	chr4_19642429	4	19642429	0.0830042	0.04545	0.0303	0.08678
1598	chr4_19894315	4	19894315	0.0830042	0.04545	0.0303	0.08678
1599	chr4_20621590	4	20621590	0.107389	0.06061	0.06061	0.1139
1600	chr4_21839656	4	21839656	0.107389	0.06061	0.06061	0.1139
1601	chr4_22373656	4	22373656	0.107389	0.06061	0.06061	0.1139
1602	chr4_23166618	4	23166618	0.278373	0.2121	0.4242	0.3343
1603	chr4_23411459	4	23411459	0.0570372	0.0303	0	0.05877
1604	chr4_24659451	4	24659451	0.0830042	0.04545	0.0303	0.08678
1605	chr4_24660617	4	24660617	0.0830042	0.04545	0.0303	0.08678
1606	chr4_25139132	4	25139132	0.107389	0.06061	0.06061	0.1139
1607	chr4_25382814	4	25382814	0.107389	0.06061	0.06061	0.1139
1608	chr4_25664816	4	25664816	0.0830042	0.04545	0.0303	0.08678
1609	chr4_27734891	4	27734891	0.253245	0.1818	0.3636	0.2975
1610	chr4_30105534	4	30105534	0.0570372	0.0303	0	0.05877
1611	chr4_30619649	4	30619649	0.0570372	0.0303	0	0.05877
1612	chr4_30649439	4	30649439	0.0570372	0.0303	0	0.05877
1613	chr4_30740329	4	30740329	0.0570372	0.0303	0	0.05877
1614	chr4_31032677	4	31032677	0.0830042	0.04545	0.0303	0.08678
1615	chr4_31624335	4	31624335	0.0570372	0.0303	0	0.05877
1616	chr4_31624447	4	31624447	0.0570372	0.0303	0	0.05877
1617	chr4_31666851	4	31666851	0.0570372	0.0303	0	0.05877
1618	chr4_31841610	4	31841610	0.0570372	0.0303	0	0.05877
1619	chr4_33064458	4	33064458	0.0570372	0.0303	0	0.05877
1620	chr4_33371042	4	33371042	0	0	0	0
1621	chr4_34127547	4	34127547	0.15163	0.09091	0.1818	0.1653
1622	chr4_35278523	4	35278523	0.278373	0.2121	0.1212	0.3343
1623	chr4_35279526	4	35279526	0.266333	0.197	0.09091	0.3163
1624	chr4_35433483	4	35433483	0.317996	0.2727	0.1212	0.3967
1625	chr4_36176105	4	36176105	0.207839	0.1364	0.0303	0.2355
1626	chr4_36455880	4	36455880	0.171695	0.1061	0.2121	0.1896
1627	chr4_36791836	4	36791836	0.130235	0.07576	0.0303	0.14
1628	chr4_36900701	4	36900701	0.309337	0.2576	0.09091	0.3825
1629	chr4_37500194	4	37500194	0.0293957	0.01515	0.0303	0.02984
1630	chr4_38857340	4	38857340	0.278373	0.2121	0	0.3343
1631	chr4_39012768	4	39012768	0.0293957	0.01515	0.0303	0.02984
1632	chr4_39041701	4	39041701	0.339764	0.3182	0.09091	0.4339
1633	chr4_39231646	4	39231646	0.350994	0.3485	0.2121	0.4541
1634	chr4_41034712	4	41034712	0.278373	0.2121	0.1212	0.3343
1635	chr4_41071566	4	41071566	0.107389	0.06061	0.06061	0.1139
1636	chr4_41203662	4	41203662	0.355703	0.3636	0.1818	0.4628
1637	chr4_41311471	4	41311471	0.359879	0.3788	0.09091	0.4706
1638	chr4_41311988	4	41311988	0.355703	0.3636	0.1212	0.4628
1639	chr4_41313803	4	41313803	0.130235	0.07576	0.0303	0.14
1640	chr4_41323833	4	41323833	0.345667	0.3333	0.1212	0.4444
1641	chr4_41446602	4	41446602	0.0293957	0.01515	0.0303	0.02984
1642	chr4_41449034	4	41449034	0	0	0	0
1643	chr4_41521184	4	41521184	0.23923	0.1667	0.09091	0.2778
1644	chr4_41610902	4	41610902	0.266333	0.197	0.09091	0.3163
1645	chr4_41795773	4	41795773	0.224046	0.1515	0	0.2571
1646	chr4_41805687	4	41805687	0.339764	0.3182	0.2121	0.4339
1647	chr4_41847993	4	41847993	0.253245	0.1818	0.06061	0.2975
1648	chr4_41943493	4	41943493	0.23923	0.1667	0.09091	0.2778
1649	chr4_42034086	4	42034086	0.0570372	0.0303	0.06061	0.05877
1650	chr4_42082704	4	42082704	0.266333	0.197	0.0303	0.3163
1651	chr4_42082775	4	42082775	0.0570372	0.0303	0	0.05877
1652	chr4_42151534	4	42151534	0.278373	0.2121	0.06061	0.3343
1653	chr4_42267400	4	42267400	0.15163	0.09091	0	0.1653
1654	chr4_42424006	4	42424006	0.0293957	0.01515	0.0303	0.02984
1655	chr4_42455194	4	42455194	0.371301	0.4394	0.0303	0.4927
1656	chr4_42727253	4	42727253	0.278373	0.2121	0.06061	0.3343
1657	chr4_42782718	4	42782718	0.355703	0.3636	0.06061	0.4628
1658	chr4_42820307	4	42820307	0.266333	0.197	0.0303	0.3163
1659	chr4_42820325	4	42820325	0.0293957	0.01515	0.0303	0.02984
1660	chr4_42820341	4	42820341	0.107389	0.06061	0	0.1139
1661	chr4_42823665	4	42823665	0.374769	0.4848	0.06061	0.4995
1662	chr4_42825508	4	42825508	0.309337	0.2576	0.09091	0.3825
1663	chr4_42934594	4	42934594	0.15163	0.09091	0.06061	0.1653
1664	chr4_42935353	4	42935353	0.289574	0.2273	0.09091	0.3512
1665	chr4_43010185	4	43010185	0.345667	0.3333	0.06061	0.4444
1666	chr4_43062295	4	43062295	0.309337	0.2576	0.09091	0.3825
1667	chr4_43064441	4	43064441	0.325966	0.2879	0.0303	0.41
1668	chr4_43088569	4	43088569	0.107389	0.06061	0.1212	0.1139
1669	chr4_43102996	4	43102996	0.107389	0.06061	0	0.1139
1670	chr4_43103544	4	43103544	0.15163	0.09091	0.06061	0.1653
1671	chr4_43113836	4	43113836	0.325966	0.2879	0.09091	0.41
1672	chr4_43204084	4	43204084	0.107389	0.06061	0	0.1139
1673	chr4_43209005	4	43209005	0.253245	0.1818	0.06061	0.2975
1674	chr4_43232250	4	43232250	0.107389	0.06061	0	0.1139
1675	chr4_43240571	4	43240571	0.107389	0.06061	0	0.1139
1676	chr4_43243978	4	43243978	0.0570372	0.0303	0	0.05877
1677	chr4_43243979	4	43243979	0.107389	0.06061	0	0.1139
1678	chr4_43295269	4	43295269	0.333179	0.303	0.06061	0.4224
1679	chr4_43317673	4	43317673	0.107389	0.06061	0.1212	0.1139
1680	chr4_43339643	4	43339643	0.339764	0.3182	0.0303	0.4339
1681	chr4_43361771	4	43361771	0.0830042	0.04545	0.0303	0.08678
1682	chr4_43392799	4	43392799	0.309337	0.2576	0.0303	0.3825
1683	chr4_43395671	4	43395671	0.299836	0.2424	0.06061	0.3673
1684	chr4_43475327	4	43475327	0.289574	0.2273	0.1515	0.3512
1685	chr4_43483799	4	43483799	0.107389	0.06061	0	0.1139
1686	chr4_43483818	4	43483818	0.289574	0.2273	0.0303	0.3512
1687	chr4_43516351	4	43516351	0.190332	0.1212	0.06061	0.213
1688	chr4_43539061	4	43539061	0.366601	0.4091	0.0303	0.4835
1689	chr4_43559985	4	43559985	0.107389	0.06061	0	0.1139
1690	chr4_43576880	4	43576880	0.253245	0.1818	0.1212	0.2975
1691	chr4_43589569	4	43589569	0.253245	0.1818	0.1212	0.2975
1692	chr4_43589627	4	43589627	0.190332	0.1212	0.06061	0.213
1693	chr4_43600035	4	43600035	0.15163	0.09091	0.1212	0.1653
1694	chr4_43642385	4	43642385	0.278373	0.2121	0.1212	0.3343
1695	chr4_43651126	4	43651126	0.171695	0.1061	0.0303	0.1896
1696	chr4_43666461	4	43666461	0.23923	0.1667	0.0303	0.2778
1697	chr4_43679257	4	43679257	0.278373	0.2121	0.1212	0.3343
1698	chr4_43679275	4	43679275	0.266333	0.197	0.09091	0.3163
1699	chr4_43679286	4	43679286	0.355703	0.3636	0.1818	0.4628
1700	chr4_43696529	4	43696529	0.289574	0.2273	0.09091	0.3512
1701	chr4_43697579	4	43697579	0.15163	0.09091	0.06061	0.1653
1702	chr4_43698415	4	43698415	0.289574	0.2273	0.1515	0.3512
1703	chr4_43713371	4	43713371	0.375	0.5	0.09091	0.5
1704	chr4_43753225	4	43753225	0.371301	0.4394	0.09091	0.4927
1705	chr4_43823863	4	43823863	0.130235	0.07576	0.0303	0.14
1706	chr4_43918623	4	43918623	0.289574	0.2273	0.09091	0.3512
1707	chr4_43953584	4	43953584	0.309337	0.2576	0.1515	0.3825
1708	chr4_44120251	4	44120251	0.350994	0.3485	0.09091	0.4541
1709	chr4_44124194	4	44124194	0.325966	0.2879	0.09091	0.41
1710	chr4_44124230	4	44124230	0.107389	0.06061	0	0.1139
1711	chr4_44147109	4	44147109	0.333179	0.303	0.06061	0.4224
1712	chr4_44157087	4	44157087	0.299836	0.2424	0.06061	0.3673
1713	chr4_44165950	4	44165950	0.289574	0.2273	0.3333	0.3512
1714	chr4_44413649	4	44413649	0.289574	0.2273	0.09091	0.3512
1715	chr4_44431096	4	44431096	0.0830042	0.04545	0.09091	0.08678
1716	chr4_44431698	4	44431698	0.0570372	0.0303	0.06061	0.05877
1717	chr4_44432122	4	44432122	0.309337	0.2576	0.1515	0.3825
1718	chr4_44477428	4	44477428	0.0293957	0.01515	0.0303	0.02984
1719	chr4_44483892	4	44483892	0.107389	0.06061	0.06061	0.1139
1720	chr4_44526124	4	44526124	0.0830042	0.04545	0.0303	0.08678
1721	chr4_44538730	4	44538730	0	0	0	0
1722	chr4_44561394	4	44561394	0.0570372	0.0303	0	0.05877
1723	chr4_44776710	4	44776710	0.107389	0.06061	0.1212	0.1139
1724	chr4_44834157	4	44834157	0.299836	0.2424	0.4848	0.3673
1725	chr4_44834202	4	44834202	0.0293957	0.01515	0.0303	0.02984
1726	chr4_44879067	4	44879067	0.23923	0.1667	0.1515	0.2778
1727	chr4_44912463	4	44912463	0.130235	0.07576	0.0303	0.14
1728	chr4_44958626	4	44958626	0.0293957	0.01515	0.0303	0.02984
1729	chr4_44995460	4	44995460	0.0293957	0.01515	0.0303	0.02984
1730	chr4_44996455	4	44996455	0	0	0	0
1731	chr4_45089696	4	45089696	0	0	0	0
1732	chr4_45121099	4	45121099	0.366601	0.4091	0.0303	0.4835
1733	chr4_45127404	4	45127404	0.366601	0.4091	0.1515	0.4835
1734	chr4_45223765	4	45223765	0.107389	0.06061	0.06061	0.1139
1735	chr4_45230411	4	45230411	0.366601	0.4091	0.1515	0.4835
1736	chr4_45271600	4	45271600	0.374769	0.4848	0.1212	0.4995
1737	chr4_45271655	4	45271655	0	0	0	0
1738	chr4_45296533	4	45296533	0.359879	0.3788	0.0303	0.4706
1739	chr4_45328820	4	45328820	0.355703	0.3636	0	0.4628
1740	chr4_45356659	4	45356659	0.317996	0.2727	0.1818	0.3967
1741	chr4_45416612	4	45416612	0.107389	0.06061	0	0.1139
1742	chr4_45421561	4	45421561	0.333179	0.303	0.2424	0.4224
1743	chr4_45421621	4	45421621	0.0570372	0.0303	0	0.05877
1744	chr4_45720518	4	45720518	0.0570372	0.0303	0	0.05877
1745	chr4_45862035	4	45862035	0.309337	0.2576	0.5152	0.3825
1746	chr4_45942595	4	45942595	0	0	0	0
1747	chr4_45953946	4	45953946	0.309337	0.2576	0.0303	0.3825
1748	chr4_45999467	4	45999467	0.0570372	0.0303	0	0.05877
1749	chr4_46263840	4	46263840	0.107389	0.06061	0.06061	0.1139
1750	chr4_46320127	4	46320127	0.207839	0.1364	0.09091	0.2355
1751	chr4_46328342	4	46328342	0.224046	0.1515	0.06061	0.2571
1752	chr4_46329602	4	46329602	0.253245	0.1818	0.1212	0.2975
1753	chr4_46390920	4	46390920	0.339764	0.3182	0.09091	0.4339
1754	chr4_46402093	4	46402093	0.355703	0.3636	0	0.4628
1755	chr4_46404222	4	46404222	0	0	0	0
1756	chr4_46404234	4	46404234	0.224046	0.1515	0.06061	0.2571
1757	chr4_46488784	4	46488784	0.266333	0.197	0.09091	0.3163
1758	chr4_46496130	4	46496130	0	0	0	0
1759	chr4_46560883	4	46560883	0.23923	0.1667	0.09091	0.2778
1760	chr4_46561911	4	46561911	0.23923	0.1667	0.0303	0.2778
1761	chr4_46564929	4	46564929	0.224046	0.1515	0.1212	0.2571
1762	chr4_46592422	4	46592422	0.253245	0.1818	0.1212	0.2975
1763	chr4_46643685	4	46643685	0.372921	0.4545	0.1212	0.4959
1764	chr4_46645461	4	46645461	0.224046	0.1515	0.06061	0.2571
1765	chr4_46668103	4	46668103	0	0	0	0
1766	chr4_46743233	4	46743233	0.374769	0.4848	0.1212	0.4995
1767	chr4_46743317	4	46743317	0.325966	0.2879	0.09091	0.41
1768	chr4_46857238	4	46857238	0.345667	0.3333	0	0.4444
1769	chr4_46873504	4	46873504	0.371301	0.4394	0.1515	0.4927
1770	chr4_46893649	4	46893649	0.289574	0.2273	0.1515	0.3512
1771	chr4_46911689	4	46911689	0.37408	0.4697	0.0303	0.4982
1772	chr4_46970324	4	46970324	0.224046	0.1515	0.06061	0.2571
1773	chr4_47128302	4	47128302	0.363489	0.3939	0.06061	0.4775
1774	chr4_47164936	4	47164936	0.355703	0.3636	0.06061	0.4628
1775	chr4_47208420	4	47208420	0.0830042	0.04545	0.0303	0.08678
1776	chr4_47208477	4	47208477	0.345667	0.3333	0.06061	0.4444
1777	chr4_47221217	4	47221217	0.350994	0.3485	0.0303	0.4541
1778	chr4_47273414	4	47273414	0.107389	0.06061	0	0.1139
1779	chr4_47388487	4	47388487	0.355703	0.3636	0.06061	0.4628
1780	chr4_47401804	4	47401804	0.345667	0.3333	0.1212	0.4444
1781	chr4_47427722	4	47427722	0.363489	0.3939	0.303	0.4775
1782	chr4_47431832	4	47431832	0.190332	0.1212	0	0.213
1783	chr4_47488211	4	47488211	0.37408	0.4697	0.09091	0.4982
1784	chr4_47595857	4	47595857	0.107389	0.06061	0	0.1139
1785	chr4_47661177	4	47661177	0.224046	0.1515	0.06061	0.2571
1786	chr4_47697743	4	47697743	0	0	0	0
1787	chr4_47707708	4	47707708	0.0570372	0.0303	0.06061	0.05877
1788	chr4_47814563	4	47814563	0.289574	0.2273	0.0303	0.3512
1789	chr4_47863253	4	47863253	0.0293957	0.01515	0.0303	0.02984
1790	chr4_47934421	4	47934421	0.299836	0.2424	0.1212	0.3673
1791	chr4_48041142	4	48041142	0.0830042	0.04545	0.0303	0.08678
1792	chr4_48094864	4	48094864	0.171695	0.1061	0.0303	0.1896
1793	chr4_48094919	4	48094919	0.15163	0.09091	0.06061	0.1653
1794	chr4_48130941	4	48130941	0.15163	0.09091	0.06061	0.1653
1795	chr4_48130977	4	48130977	0.309337	0.2576	0.09091	0.3825
1796	chr4_48176465	4	48176465	0.107389	0.06061	0	0.1139
1797	chr4_48189170	4	48189170	0.0830042	0.04545	0.0303	0.08678
1798	chr4_48293463	4	48293463	0.317996	0.2727	0	0.3967
1799	chr4_48325369	4	48325369	0.253245	0.1818	0.1212	0.2975
1800	chr4_48357711	4	48357711	0.309337	0.2576	0.09091	0.3825
1801	chr4_48380338	4	48380338	0.15163	0.09091	0	0.1653
1802	chr4_48395058	4	48395058	0.15163	0.09091	0	0.1653
1803	chr4_48709744	4	48709744	0.0293957	0.01515	0.0303	0.02984
1804	chr4_48729781	4	48729781	0.375	0.5	0.09091	0.5
1805	chr4_48808095	4	48808095	0.317996	0.2727	0.06061	0.3967
1806	chr4_48821381	4	48821381	0.317996	0.2727	0.1818	0.3967
1807	chr4_48838997	4	48838997	0.317996	0.2727	0.1212	0.3967
1808	chr4_48862877	4	48862877	0.317996	0.2727	0.06061	0.3967
1809	chr4_48916121	4	48916121	0.374769	0.4848	0.1818	0.4995
1810	chr4_49057153	4	49057153	0.23923	0.1667	0.0303	0.2778
1811	chr4_49211915	4	49211915	0.0293957	0.01515	0.0303	0.02984
1812	chr5_8145	5	8145	0	0	0	0
1813	chr5_27985	5	27985	0	0	0	0
1814	chr5_51904	5	51904	0	0	0	0
1815	chr5_60158	5	60158	0.0293957	0.01515	0.0303	0.02984
1816	chr5_74320	5	74320	0.207839	0.1364	0.09091	0.2355
1817	chr5_78752	5	78752	0	0	0	0
1818	chr5_267320	5	267320	0.359879	0.3788	0.09091	0.4706
1819	chr5_282079	5	282079	0.333179	0.303	0.1212	0.4224
1820	chr5_582597	5	582597	0.107389	0.06061	0	0.1139
1821	chr5_621471	5	621471	0.171695	0.1061	0.0303	0.1896
1822	chr5_664017	5	664017	0.278373	0.2121	0.4242	0.3343
1823	chr5_873562	5	873562	0.355703	0.3636	0.06061	0.4628
1824	chr5_916216	5	916216	0	0	0	0
1825	chr5_932286	5	932286	0.171695	0.1061	0.0303	0.1896
1826	chr5_1005603	5	1005603	0.107389	0.06061	0	0.1139
1827	chr5_1016220	5	1016220	0.23923	0.1667	0.0303	0.2778
1828	chr5_1032679	5	1032679	0.325966	0.2879	0.0303	0.41
1829	chr5_1051361	5	1051361	0.224046	0.1515	0	0.2571
1830	chr5_1053518	5	1053518	0.278373	0.2121	0	0.3343
1831	chr5_1076129	5	1076129	0.107389	0.06061	0	0.1139
1832	chr5_1076191	5	1076191	0.130235	0.07576	0.0303	0.14
1833	chr5_1111271	5	1111271	0.224046	0.1515	0.06061	0.2571
1834	chr5_1159332	5	1159332	0.266333	0.197	0.09091	0.3163
1835	chr5_1233828	5	1233828	0.266333	0.197	0.0303	0.3163
1836	chr5_1275197	5	1275197	0.190332	0.1212	0.06061	0.213
1837	chr5_1359840	5	1359840	0.15163	0.09091	0	0.1653
1838	chr5_1462117	5	1462117	0.15163	0.09091	0.1818	0.1653
1839	chr5_1462750	5	1462750	0	0	0	0
1840	chr5_1591402	5	1591402	0.23923	0.1667	0.0303	0.2778
1841	chr5_1657217	5	1657217	0	0	0	0
1842	chr5_1660065	5	1660065	0	0	0	0
1843	chr5_1680721	5	1680721	0.317996	0.2727	0.06061	0.3967
1844	chr5_1770087	5	1770087	0	0	0	0
1845	chr5_1781763	5	1781763	0.309337	0.2576	0.09091	0.3825
1846	chr5_1785478	5	1785478	0	0	0	0
1847	chr5_1995163	5	1995163	0	0	0	0
1848	chr5_2006771	5	2006771	0	0	0	0
1849	chr5_2010537	5	2010537	0.15163	0.09091	0.1212	0.1653
1850	chr5_2018152	5	2018152	0.107389	0.06061	0.06061	0.1139
1851	chr5_2044709	5	2044709	0.15163	0.09091	0.1212	0.1653
1852	chr5_2059028	5	2059028	0	0	0	0
1853	chr5_2061539	5	2061539	0	0	0	0
1854	chr5_2144922	5	2144922	0	0	0	0
1855	chr5_2145308	5	2145308	0	0	0	0
1856	chr5_2188429	5	2188429	0	0	0	0
1857	chr5_2570336	5	2570336	0.207839	0.1364	0.1515	0.2355
1858	chr5_2791531	5	2791531	0.0570372	0.0303	0	0.05877
1859	chr5_2931158	5	2931158	0.224046	0.1515	0.1212	0.2571
1860	chr5_2969531	5	2969531	0.23923	0.1667	0.1515	0.2778
1861	chr5_2983851	5	2983851	0.0570372	0.0303	0	0.05877
1862	chr5_3023356	5	3023356	0.0570372	0.0303	0.06061	0.05877
1863	chr5_3273496	5	3273496	0.130235	0.07576	0.09091	0.14
1864	chr5_3284308	5	3284308	0.130235	0.07576	0.0303	0.14
1865	chr5_3579688	5	3579688	0.366601	0.4091	0.09091	0.4835
1866	chr5_3603405	5	3603405	0	0	0	0
1867	chr5_3603709	5	3603709	0.289574	0.2273	0.09091	0.3512
1868	chr5_3690637	5	3690637	0	0	0	0
1869	chr5_3695876	5	3695876	0.253245	0.1818	0.06061	0.2975
1870	chr5_3726239	5	3726239	0.350994	0.3485	0.09091	0.4541
1871	chr5_3921865	5	3921865	0.0830042	0.04545	0.0303	0.08678
1872	chr5_4182104	5	4182104	0.0570372	0.0303	0.06061	0.05877
1873	chr5_4477947	5	4477947	0.374769	0.4848	0.303	0.4995
1874	chr5_4477980	5	4477980	0.224046	0.1515	0.1212	0.2571
1875	chr5_4712847	5	4712847	0.0293957	0.01515	0.0303	0.02984
1876	chr5_5358016	5	5358016	0.266333	0.197	0.3939	0.3163
1877	chr5_6278291	5	6278291	0.107389	0.06061	0	0.1139
1878	chr5_7566518	5	7566518	0.375	0.5	0.09091	0.5
1879	chr5_7581900	5	7581900	0.37408	0.4697	0.0303	0.4982
1880	chr5_7623853	5	7623853	0.37408	0.4697	0.09091	0.4982
1881	chr5_7654046	5	7654046	0	0	0	0
1882	chr5_7753798	5	7753798	0.350994	0.3485	0.09091	0.4541
1883	chr5_7820849	5	7820849	0.0830042	0.04545	0.0303	0.08678
1884	chr5_7860460	5	7860460	0	0	0	0
1885	chr5_7905115	5	7905115	0	0	0	0
1886	chr5_7908405	5	7908405	0	0	0	0
1887	chr5_7932815	5	7932815	0	0	0	0
1888	chr5_7970542	5	7970542	0	0	0	0
1889	chr5_8000839	5	8000839	0	0	0	0
1890	chr5_8000915	5	8000915	0	0	0	0
1891	chr5_8110450	5	8110450	0	0	0	0
1892	chr5_8264792	5	8264792	0.0570372	0.0303	0.06061	0.05877
1893	chr5_8293551	5	8293551	0	0	0	0
1894	chr5_8300096	5	8300096	0.0293957	0.01515	0.0303	0.02984
1895	chr5_8624024	5	8624024	0	0	0	0
1896	chr5_8661369	5	8661369	0	0	0	0
1897	chr5_8671216	5	8671216	0.369188	0.4242	0.1212	0.4885
1898	chr5_8674147	5	8674147	0.253245	0.1818	0.06061	0.2975
1899	chr5_8674258	5	8674258	0.359879	0.3788	0.1515	0.4706
1900	chr5_8679181	5	8679181	0.266333	0.197	0.09091	0.3163
1901	chr5_8699974	5	8699974	0	0	0	0
1902	chr5_8722580	5	8722580	0.0293957	0.01515	0.0303	0.02984
1903	chr5_8804837	5	8804837	0.366601	0.4091	0.1515	0.4835
1904	chr5_8821913	5	8821913	0.0570372	0.0303	0.06061	0.05877
1905	chr5_8966846	5	8966846	0.339764	0.3182	0.1515	0.4339
1906	chr5_9103172	5	9103172	0.369188	0.4242	0.1212	0.4885
1907	chr5_21672473	5	21672473	0.171695	0.1061	0.1515	0.1896
1908	chr5_24377161	5	24377161	0.0570372	0.0303	0	0.05877
1909	chr5_24959817	5	24959817	0.23923	0.1667	0.09091	0.2778
1910	chr5_25187015	5	25187015	0.171695	0.1061	0.2121	0.1896
1911	chr5_25586315	5	25586315	0.23923	0.1667	0.09091	0.2778
1912	chr5_25970883	5	25970883	0.371301	0.4394	0.1515	0.4927
1913	chr5_26120511	5	26120511	0.224046	0.1515	0.06061	0.2571
1914	chr5_26123218	5	26123218	0.207839	0.1364	0.09091	0.2355
1915	chr5_26164949	5	26164949	0.266333	0.197	0.09091	0.3163
1916	chr5_26168831	5	26168831	0.253245	0.1818	0.1212	0.2975
1917	chr5_26199998	5	26199998	0.190332	0.1212	0.1212	0.213
1918	chr5_26250434	5	26250434	0.224046	0.1515	0.06061	0.2571
1919	chr5_26250492	5	26250492	0.23923	0.1667	0.0303	0.2778
1920	chr5_26335538	5	26335538	0.224046	0.1515	0.06061	0.2571
1921	chr5_26415250	5	26415250	0.23923	0.1667	0.0303	0.2778
1922	chr5_26670532	5	26670532	0.317996	0.2727	0.06061	0.3967
1923	chr5_27297788	5	27297788	0.0570372	0.0303	0	0.05877
1924	chr5_27307066	5	27307066	0.23923	0.1667	0.09091	0.2778
1925	chr5_27412708	5	27412708	0.359879	0.3788	0.09091	0.4706
1926	chr5_27443084	5	27443084	0.345667	0.3333	0.06061	0.4444
1927	chr5_27534960	5	27534960	0.289574	0.2273	0.09091	0.3512
1928	chr5_27634865	5	27634865	0.278373	0.2121	0.06061	0.3343
1929	chr5_28378566	5	28378566	0	0	0	0
1930	chr5_28480787	5	28480787	0	0	0	0
1931	chr5_28483299	5	28483299	0.0293957	0.01515	0.0303	0.02984
1932	chr5_28586710	5	28586710	0.374769	0.4848	0.5455	0.4995
1933	chr5_28586785	5	28586785	0.171695	0.1061	0.1515	0.1896
1934	chr5_29405670	5	29405670	0.0570372	0.0303	0	0.05877
1935	chr5_29437590	5	29437590	0.0570372	0.0303	0	0.05877
1936	chr5_29551128	5	29551128	0.0570372	0.0303	0	0.05877
1937	chr5_29857863	5	29857863	0.0830042	0.04545	0.0303	0.08678
1938	chr5_29939001	5	29939001	0.0830042	0.04545	0.0303	0.08678
1939	chr5_30104278	5	30104278	0.0570372	0.0303	0	0.05877
1940	chr5_30217073	5	30217073	0.0293957	0.01515	0.0303	0.02984
1941	chr5_30665699	5	30665699	0.0570372	0.0303	0	0.05877
1942	chr5_30680465	5	30680465	0.130235	0.07576	0.0303	0.14
1943	chr5_30699862	5	30699862	0.0830042	0.04545	0.0303	0.08678
1944	chr5_30729050	5	30729050	0	0	0	0
1945	chr5_30729054	5	30729054	0.0570372	0.0303	0	0.05877
1946	chr5_30762342	5	30762342	0.0570372	0.0303	0	0.05877
1947	chr5_30968179	5	30968179	0.107389	0.06061	0	0.1139
1948	chr5_31006900	5	31006900	0.325966	0.2879	0.09091	0.41
1949	chr5_31114364	5	31114364	0.289574	0.2273	0.0303	0.3512
1950	chr5_31117868	5	31117868	0.23923	0.1667	0.0303	0.2778
1951	chr5_31117897	5	31117897	0.130235	0.07576	0.0303	0.14
1952	chr5_31117918	5	31117918	0.253245	0.1818	0.06061	0.2975
1953	chr5_31147829	5	31147829	0.366601	0.4091	0.8182	0.4835
1954	chr5_31204634	5	31204634	0.0570372	0.0303	0	0.05877
1955	chr5_31216993	5	31216993	0.0570372	0.0303	0	0.05877
1956	chr5_31334797	5	31334797	0.0570372	0.0303	0	0.05877
1957	chr5_31335004	5	31335004	0.289574	0.2273	0.09091	0.3512
1958	chr5_31339630	5	31339630	0.0570372	0.0303	0	0.05877
1959	chr5_31340007	5	31340007	0.107389	0.06061	0	0.1139
1960	chr5_31346572	5	31346572	0.0570372	0.0303	0	0.05877
1961	chr5_31346586	5	31346586	0.0830042	0.04545	0.0303	0.08678
1962	chr5_31361868	5	31361868	0.299836	0.2424	0.1212	0.3673
1963	chr5_31368698	5	31368698	0.253245	0.1818	0.1212	0.2975
1964	chr5_31426920	5	31426920	0.266333	0.197	0.0303	0.3163
1965	chr5_31446370	5	31446370	0	0	0	0
1966	chr5_31457073	5	31457073	0.253245	0.1818	0.06061	0.2975
1967	chr5_31542122	5	31542122	0.190332	0.1212	0	0.213
1968	chr5_31623332	5	31623332	0.299836	0.2424	0	0.3673
1969	chr5_31712996	5	31712996	0.253245	0.1818	0.06061	0.2975
1970	chr5_31713571	5	31713571	0.278373	0.2121	0	0.3343
1971	chr5_31718750	5	31718750	0.253245	0.1818	0.06061	0.2975
1972	chr5_31724577	5	31724577	0.266333	0.197	0.0303	0.3163
1973	chr5_31869288	5	31869288	0.0293957	0.01515	0.0303	0.02984
1974	chr5_31869304	5	31869304	0.278373	0.2121	0.06061	0.3343
1975	chr5_31885482	5	31885482	0.130235	0.07576	0.0303	0.14
1976	chr5_31887142	5	31887142	0.266333	0.197	0.0303	0.3163
1977	chr5_31935647	5	31935647	0	0	0	0
1978	chr5_32037529	5	32037529	0.15163	0.09091	0.06061	0.1653
1979	chr5_32037549	5	32037549	0.289574	0.2273	0.09091	0.3512
1980	chr5_32057577	5	32057577	0.190332	0.1212	0.06061	0.213
1981	chr5_32111589	5	32111589	0.171695	0.1061	0.0303	0.1896
1982	chr5_32193255	5	32193255	0.0570372	0.0303	0.06061	0.05877
1983	chr5_32350635	5	32350635	0.107389	0.06061	0	0.1139
1984	chr5_32404487	5	32404487	0.107389	0.06061	0	0.1139
1985	chr5_32589961	5	32589961	0	0	0	0
1986	chr5_32785251	5	32785251	0.369188	0.4242	0.06061	0.4885
1987	chr5_32785266	5	32785266	0	0	0	0
1988	chr5_32847120	5	32847120	0	0	0	0
1989	chr5_32882832	5	32882832	0.107389	0.06061	0	0.1139
1990	chr5_32908458	5	32908458	0.372921	0.4545	0.1212	0.4959
1991	chr5_32908485	5	32908485	0.23923	0.1667	0.3333	0.2778
1992	chr5_32908510	5	32908510	0.317996	0.2727	0	0.3967
1993	chr5_32918610	5	32918610	0.253245	0.1818	0.1212	0.2975
1994	chr5_32961273	5	32961273	0.0830042	0.04545	0.0303	0.08678
1995	chr5_32977916	5	32977916	0.374769	0.4848	0.1212	0.4995
1996	chr5_32987467	5	32987467	0.371301	0.4394	0.1515	0.4927
1997	chr5_33159881	5	33159881	0.278373	0.2121	0	0.3343
1998	chr5_33217619	5	33217619	0.266333	0.197	0.0303	0.3163
[truncated: 8,632 more rows]
