# Supplementary material for: Genetic Diversity and Population Structure Analysis of Soybean [Glycine max (L.) Merrill] Genotypes Using Agro-Morphological Traits and SNP Markers
Source: Genes (Basel). 2024 Oct 25;15(11):1373. doi: 10.3390/genes15111373 (PMC11593782; doi:10.3390/genes15111373)
Supplement: Supplementary file 1 [file genes-15-01373-s001.zip › Table S3.xlsx]

## Sheet: Sheet1
Table S3: Jaccard disimilarity matrix																								Table S3: Jaccard Dissimilarity matrices
ID	Class	SY073	SY049	SY057	SY065	SY050	SY058	SY066	SY027	SY035	SY051	SY059	SY067	SY028	SY036	SY052	SY060	SY068	SY053	SY061	SY069	SY046	SY054	SY062	SY070	SY047	SY055	SY063	SY071	SY024	SY048	SY056	SY064	SY072
SY073	grp1	0	0.276341	0.279962	0.263358	0.273989	0.244591	0.297037	0.196519	0.149483	0.276623	0.235325	0.245249	0.283302	0.235748	0.265193	0.237629	0.277846	0.268062	0.291533	0.316322	0.265287	0.198965	0.238006	0.312277	0.286124	0.287912	0.304563	0.309313	0.314817	0.207103	0.283161	0.275071	0.259643
SY049	grp2	0.276341	0	0.0962841	0.185701	0.160019	0.168438	0.208655	0.276529	0.254327	0.0485419	0.177705	0.164111	0.242427	0.149812	0.0998589	0.172013	0.200094	0.115334	0.138711	0.314581	0.116698	0.244262	0.227234	0.302258	0.151834	0.154468	0.177705	0.313405	0.308749	0.187959	0.13937	0.0488711	0.259125
SY057	grp2	0.279962	0.0962841	0	0.205221	0.151223	0.174976	0.209548	0.285795	0.259078	0.099953	0.173424	0.171214	0.240028	0.156256	0.0933208	0.177422	0.207667	0.10174	0.144685	0.311336	0.107432	0.247413	0.232455	0.301552	0.166087	0.150376	0.175776	0.311101	0.309831	0.206162	0.142992	0.107996	0.267074
SY065	grp1	0.263358	0.185701	0.205221	0	0.221449	0.194497	0.236595	0.259031	0.238335	0.183913	0.208561	0.193274	0.260301	0.212653	0.197037	0.206162	0.24318	0.194732	0.218391	0.315428	0.202117	0.223848	0.23683	0.311101	0.219567	0.226529	0.234243	0.315099	0.329727	0.208843	0.220179	0.185842	0.264205
SY050	grp2	0.273989	0.160019	0.151223	0.221449	0	0.141627	0.238288	0.268438	0.236077	0.1508	0.159266	0.136924	0.257008	0.169379	0.144073	0.169473	0.222201	0.15635	0.173424	0.318627	0.150094	0.221684	0.218109	0.301317	0.177987	0.178645	0.185983	0.316698	0.313641	0.197836	0.174459	0.15254	0.277187
SY058	grp3	0.244591	0.168438	0.174976	0.194497	0.141627	0	0.276152	0.220884	0.162653	0.168062	0.114817	0.0232361	0.28302	0.168015	0.165569	0.0995296	0.208137	0.172672	0.179962	0.325823	0.1619	0.130103	0.171402	0.306538	0.187441	0.196849	0.207197	0.319379	0.312653	0.150376	0.173001	0.172531	0.257103
SY066	grp2	0.297037	0.208655	0.209548	0.236595	0.238288	0.276152	0	0.299671	0.291863	0.210348	0.272907	0.271355	0.232361	0.239182	0.224036	0.269755	0.278833	0.216651	0.164675	0.323142	0.221402	0.296754	0.207667	0.316087	0.15334	0.129069	0.135183	0.322531	0.301881	0.250894	0.153198	0.209643	0.249153
SY027	grp1	0.196519	0.276529	0.285795	0.259031	0.268438	0.220884	0.299671	0	0.167827	0.273424	0.221966	0.220508	0.269191	0.219191	0.267545	0.218532	0.278786	0.264205	0.28175	0.303434	0.263405	0.173189	0.213735	0.296566	0.273424	0.288758	0.294497	0.300753	0.31397	0.220367	0.277328	0.272342	0.271214
SY035	grp3	0.149483	0.254327	0.259078	0.238335	0.236077	0.162653	0.291863	0.167827	0	0.252258	0.157714	0.162653	0.281232	0.215616	0.24318	0.158137	0.256397	0.241627	0.258325	0.315193	0.242521	0.0914393	0.163688	0.31143	0.256209	0.259501	0.279633	0.310442	0.320743	0.137488	0.25381	0.254657	0.24064
SY051	grp2	0.276623	0.0485419	0.099953	0.183913	0.1508	0.168062	0.210348	0.273424	0.252258	0	0.173942	0.164299	0.236124	0.153293	0.101646	0.168532	0.200376	0.103575	0.138805	0.313735	0.0985419	0.238335	0.223471	0.302258	0.154092	0.150141	0.181562	0.309643	0.305268	0.192944	0.147554	0.0360771	0.262135
SY059	grp3	0.235325	0.177705	0.173424	0.208561	0.159266	0.114817	0.272907	0.221966	0.157714	0.173942	0	0.112088	0.276764	0.159125	0.163358	0.110113	0.200188	0.172813	0.184525	0.325964	0.152634	0.120461	0.176811	0.315052	0.193509	0.198495	0.204516	0.317357	0.311759	0.145437	0.183114	0.178504	0.265146
SY067	grp3	0.245249	0.164111	0.171214	0.193274	0.136924	0.0232361	0.271355	0.220508	0.162653	0.164299	0.112088	0	0.283302	0.165945	0.159925	0.0958608	0.205503	0.170038	0.175823	0.328833	0.158796	0.128128	0.16905	0.310207	0.184431	0.192333	0.202775	0.319661	0.3135	0.148024	0.169238	0.167357	0.257103
SY028	grp1	0.283302	0.242427	0.240028	0.260301	0.257008	0.28302	0.232361	0.269191	0.281232	0.236124	0.276764	0.283302	0	0.255362	0.244732	0.278128	0.286077	0.235748	0.238993	0.292286	0.240781	0.292051	0.261007	0.302634	0.243744	0.241675	0.242051	0.310865	0.3127	0.273754	0.251035	0.241816	0.29064
SY036	grp2	0.235748	0.149812	0.156256	0.212653	0.169379	0.168015	0.239182	0.219191	0.215616	0.153293	0.159125	0.165945	0.255362	0	0.145814	0.167827	0.213311	0.15969	0.176294	0.317545	0.1508	0.216839	0.219097	0.305127	0.179069	0.185842	0.193744	0.319097	0.310395	0.184713	0.173471	0.156632	0.264064
SY052	grp2	0.265193	0.0998589	0.0933208	0.197037	0.144073	0.165569	0.224036	0.267545	0.24318	0.101646	0.163358	0.159925	0.244732	0.145814	0	0.165851	0.206068	0.10936	0.147225	0.319144	0.110348	0.236124	0.229539	0.30588	0.173518	0.169849	0.184431	0.320226	0.315851	0.189323	0.152399	0.100094	0.27206
SY060	grp3	0.237629	0.172013	0.177422	0.206162	0.169473	0.0995296	0.269755	0.218532	0.158137	0.168532	0.110113	0.0958608	0.278128	0.167827	0.165851	0	0.210677	0.163264	0.182785	0.329586	0.158231	0.115146	0.173659	0.312747	0.191016	0.198918	0.207008	0.322578	0.315569	0.14285	0.179304	0.175729	0.260583
SY068	grp1	0.277846	0.200094	0.207667	0.24318	0.222201	0.208137	0.278833	0.278786	0.256397	0.200376	0.200188	0.205503	0.286077	0.213311	0.206068	0.210677	0	0.211195	0.214534	0.310536	0.194685	0.24539	0.266369	0.311947	0.221167	0.225682	0.240169	0.314252	0.302634	0.226623	0.217733	0.205033	0.280386
SY053	grp2	0.268062	0.115334	0.10174	0.194732	0.15635	0.172672	0.216651	0.264205	0.241627	0.103575	0.172813	0.170038	0.235748	0.15969	0.10936	0.163264	0.211195	0	0.164487	0.317121	0.113217	0.225541	0.220461	0.300659	0.176105	0.166886	0.189652	0.313217	0.311665	0.198119	0.168909	0.110489	0.263358
SY061	grp2	0.291533	0.138711	0.144685	0.218391	0.173424	0.179962	0.164675	0.28175	0.258325	0.138805	0.184525	0.175823	0.238993	0.176294	0.147225	0.182785	0.214534	0.164487	0	0.31604	0.157103	0.251552	0.199718	0.30127	0.13429	0.115005	0.12206	0.313452	0.295532	0.198918	0.113358	0.145437	0.266604
SY069	grp4	0.316322	0.314581	0.311336	0.315428	0.318627	0.325823	0.323142	0.303434	0.315193	0.313735	0.325964	0.328833	0.292286	0.317545	0.319144	0.329586	0.310536	0.317121	0.31604	0	0.315475	0.327893	0.336359	0.178269	0.314393	0.319755	0.324553	0.19365	0.299153	0.313923	0.317074	0.318109	0.302399
SY046	grp2	0.265287	0.116698	0.107432	0.202117	0.150094	0.1619	0.221402	0.263405	0.242521	0.0985419	0.152634	0.158796	0.240781	0.1508	0.110348	0.158231	0.194685	0.113217	0.157103	0.315475	0	0.227846	0.232832	0.305786	0.161289	0.175306	0.186689	0.312512	0.299106	0.185936	0.151082	0.107526	0.271684
SY054	grp3	0.198965	0.244262	0.247413	0.223848	0.221684	0.130103	0.296754	0.173189	0.0914393	0.238335	0.120461	0.128128	0.292051	0.216839	0.236124	0.115146	0.24539	0.225541	0.251552	0.327893	0.227846	0	0.134243	0.31952	0.256115	0.25254	0.272201	0.312606	0.323754	0.158373	0.246943	0.242615	0.245814
SY062	grp3	0.238006	0.227234	0.232455	0.23683	0.218109	0.171402	0.207667	0.213735	0.163688	0.223471	0.176811	0.16905	0.261007	0.219097	0.229539	0.173659	0.266369	0.220461	0.199718	0.336359	0.232832	0.134243	0	0.31905	0.199012	0.189793	0.194497	0.33302	0.332879	0.184149	0.21731	0.230009	0.271496
SY070	grp4	0.312277	0.302258	0.301552	0.311101	0.301317	0.306538	0.316087	0.296566	0.31143	0.302258	0.315052	0.310207	0.302634	0.305127	0.30588	0.312747	0.311947	0.300659	0.30127	0.178269	0.305786	0.31952	0.31905	0	0.303198	0.303669	0.310348	0.244826	0.286171	0.309125	0.298448	0.309643	0.292145
SY047	grp2	0.286124	0.151834	0.166087	0.219567	0.177987	0.187441	0.15334	0.273424	0.256209	0.154092	0.193509	0.184431	0.243744	0.179069	0.173518	0.191016	0.221167	0.176105	0.13429	0.314393	0.161289	0.256115	0.199012	0.303198	0	0.127093	0.113076	0.320367	0.303857	0.190593	0.123001	0.156679	0.25715
SY055	grp2	0.287912	0.154468	0.150376	0.226529	0.178645	0.196849	0.129069	0.288758	0.259501	0.150141	0.198495	0.192333	0.241675	0.185842	0.169849	0.198918	0.225682	0.166886	0.115005	0.319755	0.175306	0.25254	0.189793	0.303669	0.127093	0	0.109595	0.31143	0.302916	0.196519	0.0981656	0.151129	0.261853
SY063	grp2	0.304563	0.177705	0.175776	0.234243	0.185983	0.207197	0.135183	0.294497	0.279633	0.181562	0.204516	0.202775	0.242051	0.193744	0.184431	0.207008	0.240169	0.189652	0.12206	0.324553	0.186689	0.272201	0.194497	0.310348	0.113076	0.109595	0	0.335795	0.307714	0.219285	0.123754	0.1865	0.280856
SY071	grp4	0.309313	0.313405	0.311101	0.315099	0.316698	0.319379	0.322531	0.300753	0.310442	0.309643	0.317357	0.319661	0.310865	0.319097	0.320226	0.322578	0.314252	0.313217	0.313452	0.19365	0.312512	0.312606	0.33302	0.244826	0.320367	0.31143	0.335795	0	0.278692	0.310583	0.31063	0.314581	0.299059
SY024	grp4	0.314817	0.308749	0.309831	0.329727	0.313641	0.312653	0.301881	0.31397	0.320743	0.305268	0.311759	0.3135	0.3127	0.310395	0.315851	0.315569	0.302634	0.311665	0.295532	0.299153	0.299106	0.323754	0.332879	0.286171	0.303857	0.302916	0.307714	0.278692	0	0.314111	0.291298	0.310019	0.266557
SY048	grp3	0.207103	0.187959	0.206162	0.208843	0.197836	0.150376	0.250894	0.220367	0.137488	0.192944	0.145437	0.148024	0.273754	0.184713	0.189323	0.14285	0.226623	0.198119	0.198918	0.313923	0.185936	0.158373	0.184149	0.309125	0.190593	0.196519	0.219285	0.310583	0.314111	0	0.187535	0.196002	0.250188
SY056	grp2	0.283161	0.13937	0.142992	0.220179	0.174459	0.173001	0.153198	0.277328	0.25381	0.147554	0.183114	0.169238	0.251035	0.173471	0.152399	0.179304	0.217733	0.168909	0.113358	0.317074	0.151082	0.246943	0.21731	0.298448	0.123001	0.0981656	0.123754	0.31063	0.291298	0.187535	0	0.154092	0.259078
SY064	grp2	0.275071	0.0488711	0.107996	0.185842	0.15254	0.172531	0.209643	0.272342	0.254657	0.0360771	0.178504	0.167357	0.241816	0.156632	0.100094	0.175729	0.205033	0.110489	0.145437	0.318109	0.107526	0.242615	0.230009	0.309643	0.156679	0.151129	0.1865	0.314581	0.310019	0.196002	0.154092	0	0.2635
SY072	grp1	0.259643	0.259125	0.267074	0.264205	0.277187	0.257103	0.249153	0.271214	0.24064	0.262135	0.265146	0.257103	0.29064	0.264064	0.27206	0.260583	0.280386	0.263358	0.266604	0.302399	0.271684	0.245814	0.271496	0.292145	0.25715	0.261853	0.280856	0.299059	0.266557	0.250188	0.259078	0.2635	0
